# Supplementary material for: Model-driven analysis of mutant fitness experiments improves genome-scale metabolic models of Zymomonas mobilis ZM4
Source: PLoS Comput Biol. 2020 Aug 17;16(8):e1008137. doi: 10.1371/journal.pcbi.1008137 (PMC7451989; doi:10.1371/journal.pcbi.1008137)
Supplement: S2 Model — (XLSX) [file pcbi.1008137.s003.xlsx]

## Sheet: Reaction List
Abbreviation	Description	Reaction	GPR	Lower bound	Upper bound	Objective	EC Number	Reversibility	Subsystem
2DGLCNR	2-dehydro-D-gluconate reductase	glcn_c + nad_c --> 2dhglcn_c + h_c + nadh_c	ZMO0788 or ZMO1284	0	1000	0	1.1.99.3	FALSE	Alternate Carbon Metabolism
3DHQtex	3-dehydroquinate transport	3dhq_p <=> 3dhq_e		-1000	1000	0		TRUE	Transport, Outer Membrane
3DHQtpp	3-dehydroquinate transport	3dhq_c --> 3dhq_p		0	1000	0		FALSE	Transport, Inner Membrane
3DHSKtex	3-dehydroshikimate transport	3dhsk_p <=> 3dhsk_e		-1000	1000	0		TRUE	Transport, Outer Membrane
3DHSKtpp	3-dehydroshikimate transport	3dhsk_c --> 3dhsk_p		0	1000	0		FALSE	Transport, Inner Membrane
3HAD100	3-hydroxyacyl-[acyl-carrier-protein] dehydratase (n-C10:0)	3hdecACP_c --> h2o_c + tdec2eACP_c	ZMO1146	0	1000	0	4.2.1.60	FALSE	Cell Envelope Biosynthesis
3HAD120	3-hydroxyacyl-[acyl-carrier-protein] dehydratase (n-C12:0)	3hddecACP_c --> h2o_c + tddec2eACP_c	ZMO1146	0	1000	0	4.2.1.61	FALSE	Cell Envelope Biosynthesis
3HAD121	3-hydroxyacyl-[acyl-carrier-protein] dehydratase (n-C12:1)	3hcddec5eACP_c --> h2o_c + t3c5ddeceACP_c	ZMO1146	0	1000	0	4.2.1.61	FALSE	Cell Envelope Biosynthesis
3HAD140	3-hydroxyacyl-[acyl-carrier-protein] dehydratase (n-C14:0)	3hmrsACP_c --> h2o_c + tmrs2eACP_c	ZMO1146	0	1000	0	4.2.1.61	FALSE	Cell Envelope Biosynthesis
3HAD141	3-hydroxyacyl-[acyl-carrier-protein] dehydratase (n-C14:1)	3hcmrs7eACP_c --> h2o_c + t3c7mrseACP_c	ZMO1146	0	1000	0	4.2.1.61	FALSE	Cell Envelope Biosynthesis
3HAD160	3-hydroxyacyl-[acyl-carrier-protein] dehydratase (n-C16:0)	3hpalmACP_c --> h2o_c + tpalm2eACP_c	ZMO1146	0	1000	0	4.2.1.61	FALSE	Cell Envelope Biosynthesis
3HAD161	3-hydroxyacyl-[acyl-carrier-protein] dehydratase (n-C16:1)	3hcpalm9eACP_c --> h2o_c + t3c9palmeACP_c	ZMO1146	0	1000	0	4.2.1.61	FALSE	Cell Envelope Biosynthesis
3HAD180	3-hydroxyacyl-[acyl-carrier-protein] dehydratase (n-C18:0)	3hoctaACP_c --> h2o_c + toctd2eACP_c	ZMO1146	0	1000	0	4.2.1.61	FALSE	Cell Envelope Biosynthesis
3HAD181	3-hydroxyacyl-[acyl-carrier-protein] dehydratase (n-C18:1)	3hcvac11eACP_c --> h2o_c + t3c11vaceACP_c	ZMO1146	0	1000	0	4.2.1.61	FALSE	Cell Envelope Biosynthesis
3HAD40	3-hydroxyacyl-[acyl-carrier-protein] dehydratase (n-C4:0)	3haACP_c --> but2eACP_c + h2o_c	ZMO1146	0	1000	0	4.2.1.58	FALSE	Cell Envelope Biosynthesis
3HAD60	3-hydroxyacyl-[acyl-carrier-protein] dehydratase (n-C6:0)	3hhexACP_c --> h2o_c + thex2eACP_c	ZMO1146	0	1000	0	4.2.1.58	FALSE	Cell Envelope Biosynthesis
3HAD80	3-hydroxyacyl-[acyl-carrier-protein] dehydratase (n-C8:0)	3hoctACP_c --> h2o_c + toct2eACP_c	ZMO1146	0	1000	0	4.2.1.58	FALSE	Cell Envelope Biosynthesis
3OAR100	3-oxoacyl-[acyl-carrier-protein] reductase (n-C10:0)	3odecACP_c + h_c + nadph_c <=> 3hdecACP_c + nadp_c	ZMO1222	-1000	1000	0	1.1.1.100	TRUE	Cell Envelope Biosynthesis
3OAR120	3-oxoacyl-[acyl-carrier-protein] reductase (n-C12:0)	3oddecACP_c + h_c + nadph_c <=> 3hddecACP_c + nadp_c	ZMO1222	-1000	1000	0	1.1.1.100	TRUE	Cell Envelope Biosynthesis
3OAR121	3-oxoacyl-[acyl-carrier-protein] reductase (n-C12:1)	3ocddec5eACP_c + h_c + nadph_c --> 3hcddec5eACP_c + nadp_c	ZMO1222	0	1000	0	1.1.1.100	FALSE	Cell Envelope Biosynthesis
3OAR140	3-oxoacyl-[acyl-carrier-protein] reductase (n-C14:0)	3omrsACP_c + h_c + nadph_c <=> 3hmrsACP_c + nadp_c	ZMO1222	-1000	1000	0	1.1.1.100	TRUE	Cell Envelope Biosynthesis
3OAR141	3-oxoacyl-[acyl-carrier-protein] reductase (n-C14:1)	3ocmrs7eACP_c + h_c + nadph_c --> 3hcmrs7eACP_c + nadp_c	ZMO1222	0	1000	0	1.1.1.100	FALSE	Cell Envelope Biosynthesis
3OAR160	3-oxoacyl-[acyl-carrier-protein] reductase (n-C16:0)	3opalmACP_c + h_c + nadph_c <=> 3hpalmACP_c + nadp_c	ZMO1222	-1000	1000	0	1.1.1.100	TRUE	Cell Envelope Biosynthesis
3OAR161	3-oxoacyl-[acyl-carrier-protein] reductase (n-C16:1)	3ocpalm9eACP_c + h_c + nadph_c --> 3hcpalm9eACP_c + nadp_c	ZMO1222	0	1000	0	1.1.1.100	FALSE	Cell Envelope Biosynthesis
3OAR180	3-oxoacyl-[acyl-carrier-protein] reductase (n-C18:0)	3ooctdACP_c + h_c + nadph_c <=> 3hoctaACP_c + nadp_c	ZMO1222	-1000	1000	0	1.1.1.100	TRUE	Cell Envelope Biosynthesis
3OAR181	3-oxoacyl-[acyl-carrier-protein] reductase (n-C18:1)	3ocvac11eACP_c + h_c + nadph_c --> 3hcvac11eACP_c + nadp_c	ZMO1222	0	1000	0	1.1.1.100	FALSE	Cell Envelope Biosynthesis
3OAR40	3-oxoacyl-[acyl-carrier-protein] reductase (n-C4:0)	actACP_c + h_c + nadph_c <=> 3haACP_c + nadp_c	ZMO1222	-1000	1000	0	1.1.1.100	TRUE	Cell Envelope Biosynthesis
3OAR60	3-oxoacyl-[acyl-carrier-protein] reductase (n-C6:0)	3ohexACP_c + h_c + nadph_c <=> 3hhexACP_c + nadp_c	ZMO1222	-1000	1000	0	1.1.1.100	TRUE	Cell Envelope Biosynthesis
3OAR80	3-oxoacyl-[acyl-carrier-protein] reductase (n-C8:0)	3ooctACP_c + h_c + nadph_c <=> 3hoctACP_c + nadp_c	ZMO1222	-1000	1000	0	1.1.1.100	TRUE	Cell Envelope Biosynthesis
3OAS100	3-oxoacyl-[acyl-carrier-protein] synthase (n-C10:0)	h_c + malACP_c + ocACP_c --> 3odecACP_c + ACP_c + co2_c	ZMO1278	0	1000	0	2.3.1.41	FALSE	Cell Envelope Biosynthesis
3OAS120	3-oxoacyl-[acyl-carrier-protein] synthase (n-C12:0)	dcaACP_c + h_c + malACP_c --> 3oddecACP_c + ACP_c + co2_c	ZMO1278	0	1000	0	2.3.1.41	FALSE	Cell Envelope Biosynthesis
3OAS121	3-oxoacyl-[acyl-carrier-protein] synthase (n-C12:1)	cdec3eACP_c + h_c + malACP_c --> 3ocddec5eACP_c + ACP_c + co2_c	ZMO1278	0	1000	0	2.3.1.41	FALSE	Cell Envelope Biosynthesis
3OAS140	3-oxoacyl-[acyl-carrier-protein] synthase (n-C14:0)	ddcaACP_c + h_c + malACP_c --> 3omrsACP_c + ACP_c + co2_c	ZMO1278	0	1000	0	2.3.1.41	FALSE	Cell Envelope Biosynthesis
3OAS141	3-oxoacyl-[acyl-carrier-protein] synthase (n-C14:1)	cddec5eACP_c + h_c + malACP_c --> 3ocmrs7eACP_c + ACP_c + co2_c	ZMO1278	0	1000	0	2.3.1.41	FALSE	Cell Envelope Biosynthesis
3OAS160	3-oxoacyl-[acyl-carrier-protein] synthase (n-C16:0)	h_c + malACP_c + myrsACP_c --> 3opalmACP_c + ACP_c + co2_c	ZMO1278	0	1000	0	2.3.1.41	FALSE	Cell Envelope Biosynthesis
3OAS161	3-oxoacyl-[acyl-carrier-protein] synthase (n-C16:1)	h_c + malACP_c + tdeACP_c --> 3ocpalm9eACP_c + ACP_c + co2_c	ZMO1278	0	1000	0	2.3.1.41	FALSE	Cell Envelope Biosynthesis
3OAS180	3-oxoacyl-[acyl-carrier-protein] synthase (n-C18:0)	h_c + malACP_c + palmACP_c --> 3ooctdACP_c + ACP_c + co2_c	ZMO1278	0	1000	0	2.3.1.41	FALSE	Cell Envelope Biosynthesis
3OAS181	3-oxoacyl-[acyl-carrier-protein] synthase (n-C18:1)	h_c + hdeACP_c + malACP_c --> 3ocvac11eACP_c + ACP_c + co2_c	ZMO1278	0	1000	0	2.3.1.41	FALSE	Cell Envelope Biosynthesis
3OAS60	3-oxoacyl-[acyl-carrier-protein] synthase (n-C6:0)	butACP_c + h_c + malACP_c --> 3ohexACP_c + ACP_c + co2_c	ZMO1278	0	1000	0	2.3.1.41	FALSE	Cell Envelope Biosynthesis
3OAS80	3-oxoacyl-[acyl-carrier-protein] synthase (n-C8:0)	h_c + hexACP_c + malACP_c --> 3ooctACP_c + ACP_c + co2_c	ZMO1278	0	1000	0	2.3.1.41	FALSE	Cell Envelope Biosynthesis
3PEPTtex	LalaDgluMdap (tripeptide) transport via diffusion (extracellular to periplasm)	LalaDgluMdap_e <=> LalaDgluMdap_p		-1000	1000	0		TRUE	Transport, Outer Membrane Porin
4HBZtex	4-hydroxybenzoate transport	4hbz_p <=> 4hbz_e		-1000	1000	0		TRUE	Transport, Outer Membrane
4HBZtpp	4-hydroxybenzoate transport	4hbz_c --> 4hbz_p		0	1000	0		FALSE	Transport, Inner Membrane
4HTHRS	4-Hydroxy-L-threonine synthase	h2o_c + phthr_c --> 4hthr_c + pi_c	ZMO1891	0	1000	0	4.2.3.1	FALSE	Cofactor and Prosthetic Group Biosynthesis
4PEPTtex	LalaDgluMdapDala (pentapeptide) transport via diffusion (extracellular to periplasm)	LalaDgluMdapDala_e <=> LalaDgluMdapDala_p		-1000	1000	0		TRUE	Transport, Outer Membrane Porin
A5PISO	arabinose-5-phosphate isomerase	ru5p__D_c <=> ara5p_c	ZMO1530	-1000	1000	0	5.3.1.13	TRUE	Alternate Carbon Metabolism
ACALDtex	acetaldehyde transport via diffusion (extracellular to periplasm)	acald_e <=> acald_p		-1000	1000	0		TRUE	Transport, Outer Membrane Porin
ACALDtpp	acetaldehyde reversible transport (periplasm)	acald_p <=> acald_c	s0001	-1000	1000	0		TRUE	Transport, Inner Membrane
ACCOAC	acetyl-CoA carboxylase	accoa_c + atp_c + hco3_c --> adp_c + h_c + malcoa_c + pi_c	ZMO0583 and ZMO0599 and ZMO0735 and ZMO0736	0	1000	0	6.4.1.2	FALSE	Membrane Lipid Metabolism
ACGK	acetylglutamate kinase	acglu_c + atp_c --> acg5p_c + adp_c	ZMO1494	0	1000	0	2.7.2.8	FALSE	Arginine and Proline Metabolism
ACGS	N-acetylglutamate synthase	accoa_c + glu__L_c --> acglu_c + coa_c + h_c	ZMO0923	0	1000	0	2.3.1.1	FALSE	Arginine and Proline Metabolism
ACHBS	2-aceto-2-hydroxybutanoate synthase	2obut_c + h_c + pyr_c --> 2ahbut_c + co2_c	( ZMO1139 and ZMO1140 ) or ( ZMO0687 and ZMO1140 )	0	1000	0	2.2.1.6	FALSE	Valine, Leucine, and Isoleucine Metabolism
ACLS	acetolactate synthase	h_c + 2.0 pyr_c --> alac__S_c + co2_c	( ZMO1139 and ZMO1140 ) or ( ZMO0687 and ZMO1140 )	0	1000	0	2.2.1.6	FALSE	Valine, Leucine, and Isoleucine Metabolism
ACM6PH	N-acetylmuramate 6-phosphate hydrolase	acmum6p_c + h2o_c --> acgam6p_c + lac__D_c	ZMO1294	0	1000	0		FALSE	Alternate Carbon Metabolism
ACOATA	Acetyl-CoA ACP transacylase	ACP_c + accoa_c <=> acACP_c + coa_c	ZMO1279 and ZMO1899	-1000	1000	0	2.3.1.38	TRUE	Membrane Lipid Metabolism
ACONTa	aconitase (half-reaction A, Citrate hydro-lyase)	cit_c <=> acon__C_c + h2o_c	ZMO0543	-1000	1000	0	4.2.1.3	TRUE	Citric Acid Cycle
ACONTb	aconitase (half-reaction B, Isocitrate hydro-lyase)	acon__C_c + h2o_c <=> icit_c	ZMO0543	-1000	1000	0	4.2.1.3	TRUE	Citric Acid Cycle
ACOTA	acetylornithine transaminase	acorn_c + akg_c <=> acg5sa_c + glu__L_c	ZMO0408	-1000	1000	0	2.6.1.11	TRUE	Arginine and Proline Metabolism
ACPPAT120	acyl-(acyl carrier protein):phosphate acyltransferase (C12:0)	ddcaACP_c + h_c + pi_c --> ACP_c + ddcap_c	ZMO1279 and ZMO1900	0	1000	0		FALSE	Glycerophospholipid Metabolism
ACPPAT140	acyl-(acyl carrier protein):phosphate acyltransferase (C14:0)	h_c + myrsACP_c + pi_c --> ACP_c + ttdcap_c	ZMO1279 and ZMO1900	0	1000	0		FALSE	Glycerophospholipid Metabolism
ACPPAT141	acyl-(acyl carrier protein):phosphate acyltransferase (C14:1)	h_c + pi_c + tdeACP_c --> ACP_c + ttdceap_c	ZMO1279 and ZMO1900	0	1000	0		FALSE	Glycerophospholipid Metabolism
ACPPAT160	acyl-(acyl carrier protein):phosphate acyltransferase (C16:0)	h_c + palmACP_c + pi_c --> ACP_c + hdcap_c	ZMO1279 and ZMO1900	0	1000	0		FALSE	Glycerophospholipid Metabolism
ACPPAT161	acyl-(acyl carrier protein):phosphate acyltransferase (C16:1)	h_c + hdeACP_c + pi_c --> ACP_c + hdceap_c	ZMO1279 and ZMO1900	0	1000	0		FALSE	Glycerophospholipid Metabolism
ACPPAT180	acyl-(acyl carrier protein):phosphate acyltransferase (C18:0)	h_c + ocdcaACP_c + pi_c --> ACP_c + ocdcap_c	ZMO1279 and ZMO1900	0	1000	0		FALSE	Glycerophospholipid Metabolism
ACPPAT181	acyl-(acyl carrier protein):phosphate acyltransferase (C18:1)	h_c + octeACP_c + pi_c --> ACP_c + ocdceap_c	ZMO1279 and ZMO1900	0	1000	0		FALSE	Glycerophospholipid Metabolism
ACPS1	acyl-carrier protein synthase	apoACP_c + coa_c --> ACP_c + h_c + pap_c	ZMO1709	0	1000	0	2.7.8.7	FALSE	Cofactor and Prosthetic Group Biosynthesis
ACt2rpp	acetate reversible transport via proton symport (periplasm)	ac_p + h_p <=> ac_c + h_c		-1000	1000	0		TRUE	Transport, Inner Membrane
ACt4pp	Na+/Acetate symport (periplasm)	ac_p + na1_p --> ac_c + na1_c		0	1000	0		FALSE	Transport, Inner Membrane
ACtex	Acetate transport via diffusion (extracellular to periplasm)	ac_e <=> ac_p		-1000	1000	0		TRUE	Transport, Outer Membrane Porin
ACTNtex	Acetoin transport	actn__S_p <=> actn__S_e		-1000	1000	0		TRUE	Transport, Outer Membrane
ACTNtpp	Acetoin transport	actn__S_c --> actn__S_p		0	1000	0		FALSE	Transport, Inner Membrane
ADA	Adenosine deaminase	adn_c + h2o_c + h_c --> ins_c + nh4_c	ZMO0971 or ZMO0655	0	1000	0	3.5.4.4	FALSE	Nucleotide Salvage Pathway
ADCL	4-aminobenzoate synthase	4adcho_c --> 4abz_c + h_c + pyr_c	ZMO1277	0	1000	0	4.1.3.38	FALSE	Cofactor and Prosthetic Group Biosynthesis
ADCS	4-amino-4-deoxychorismate synthase	chor_c + gln__L_c --> 4adcho_c + glu__L_c	ZMO0114 and ZMO0113	0	1000	0	2.6.1.85	FALSE	Cofactor and Prosthetic Group Biosynthesis
ADEt2rpp	adenine transport via proton symport (reversible) (periplasm)	ade_p + h_p <=> ade_c + h_c	ZMO0969	-1000	1000	0		TRUE	Transport, Inner Membrane
ADEtex	adenine transport via diffusion (extracellular to periplasm)	ade_e <=> ade_p		-1000	1000	0		TRUE	Transport, Outer Membrane Porin
ADK1	adenylate kinase	amp_c + atp_c <=> 2.0 adp_c	ZMO0538	-1000	1000	0	2.7.4.3	TRUE	Nucleotide Salvage Pathway
ADK3	adentylate kinase (GTP)	amp_c + gtp_c <=> adp_c + gdp_c	ZMO0538	-1000	1000	0		TRUE	Nucleotide Salvage Pathway
ADK4	adentylate kinase (ITP)	amp_c + itp_c <=> adp_c + idp_c	ZMO0538	-1000	1000	0		TRUE	Nucleotide Salvage Pathway
ADNK1	adenosine kinase	adn_c + atp_c --> adp_c + amp_c + h_c	ZMO0538	0	1000	0	2.7.1.20	FALSE	Nucleotide Salvage Pathway
ADPRDP	ADPribose diphosphatase	adprib_c + h2o_c --> amp_c + 2.0 h_c + r5p_c	ZMO1041	0	1000	0	3.6.1.13	FALSE	Nucleotide Salvage Pathway
ADSK	adenylyl-sulfate kinase	aps_c + atp_c --> adp_c + h_c + paps_c	ZMO0003	0	1000	0	2.7.1.25	FALSE	Cysteine Metabolism
ADSL1r	adenylsuccinate lyase	dcamp_c <=> amp_c + fum_c	ZMO0662	-1000	1000	0	4.3.2.2	TRUE	Purine and Pyrimidine Biosynthesis
ADSL2r	adenylosuccinate lyase	25aics_c <=> aicar_c + fum_c	ZMO0662	-1000	1000	0	4.3.2.2	TRUE	Purine and Pyrimidine Biosynthesis
ADSS	adenylosuccinate synthase	asp__L_c + gtp_c + imp_c --> dcamp_c + gdp_c + 2.0 h_c + pi_c	ZMO1687	0	1000	0	6.3.4.4	FALSE	Purine and Pyrimidine Biosynthesis
AGDC	N-acetylglucosamine-6-phosphate deacetylase	acgam6p_c + h2o_c --> ac_c + gam6p_c	ZMO0962	0	1000	0	3.5.1.25	FALSE	Alternate Carbon Metabolism
AGM3PApp	N-Acetyl-D-glucosamine(anhydrous)N-Acetylmuramyl-tripeptide amidase (periplasm)	anhgm3p_p + h2o_p --> LalaDgluMdap_p + anhgm_p	ZMO0195	0	1000	0		FALSE	Murein Recycling
AGM3PH	N-Acetyl-D-glucosamine(anhydrous)N-Acetylmuramyl-tripeptide beta -1,4-N-acetylglucosaminidase	anhgm3p_c + h2o_c --> acgam_c + anhm3p_c	ZMO1171	0	1000	0		FALSE	Murein Recycling
AGM3Pt2pp	GlcNAc-anhMurNAc tripeptide transport in via proton symport (periplasm)	anhgm3p_p + h_p --> anhgm3p_c + h_c	ZMO0581	0	1000	0		FALSE	Murein Recycling
AGM4PApp	N-Acetyl-D-glucosamine(anhydrous)N-Acetylmuramyl-tetrapeptide amidase (periplasm)	anhgm4p_p + h2o_p --> LalaDgluMdapDala_p + anhgm_p	ZMO0195	0	1000	0		FALSE	Murein Recycling
AGM4PH	N-Acetyl-D-glucosamine(anhydrous)N-Acetylmuramyl-tetrapeptide beta -1,4-N-acetylglucosaminidase	anhgm4p_c + h2o_c --> acgam_c + anhm4p_c	ZMO1171	0	1000	0		FALSE	Murein Recycling
AGM4Pt2pp	GlcNAc-anhMurNAc tetrapeptide transport in via proton symport (periplasm)	anhgm4p_p + h_p --> anhgm4p_c + h_c	ZMO0581	0	1000	0		FALSE	Murein Recycling
AGMDA	agmatine deiminase	agm_c + h2o_c --> Ncbmpts_c + nh4_c	ZMO1369	0	1000	0	3.5.3.12	FALSE	Arginine and Proline Metabolism
AGMH	N-Acetyl-D-glucosamine(anhydrous)N-Acetylmuramyl beta -1,4-N-acetylglucosaminidase	anhgm_c + h2o_c --> acgam_c + anhm_c	ZMO1171	0	1000	0		FALSE	Murein Recycling
AGMT	agmatinase	agm_c + h2o_c --> ptrc_c + urea_c	ZMO0432	0	1000	0	3.5.3.11	FALSE	Arginine and Proline Metabolism
AGMt2pp	GlcNAc-anhMurNAc transport in via proton symport (periplasm)	anhgm_p + h_p --> anhgm_c + h_c	ZMO0581	0	1000	0		FALSE	Murein Recycling
AGPR	N-acetyl-g-glutamyl-phosphate reductase	acg5sa_c + nadp_c + pi_c <=> acg5p_c + h_c + nadph_c	ZMO0804	-1000	1000	0	1.2.1.38	TRUE	Arginine and Proline Metabolism
AHCi	Adenosylhomocysteinase	ahcys_c + h2o_c --> adn_c + hcys__L_c	ZMO0182	0	1000	0	3.3.1.1	FALSE	Methionine Metabolism
AICART	phosphoribosylaminoimidazolecarboxamide formyltransferase	10fthf_c + aicar_c <=> fprica_c + thf_c	ZMO0027	-1000	1000	0	2.1.2.3	TRUE	Purine and Pyrimidine Biosynthesis
AIRC2	phosphoribosylaminoimidazole carboxylase	air_c + atp_c + hco3_c --> 5caiz_c + adp_c + h_c + pi_c	ZMO1421	0	1000	0		FALSE	Purine and Pyrimidine Biosynthesis
AIRC3	phosphoribosylaminoimidazole carboxylase (mutase rxn)	5aizc_c <=> 5caiz_c	ZMO1420	-1000	1000	0		TRUE	Purine and Pyrimidine Biosynthesis
AKP1	Alkaline phosphatase Dihydroneopterin	ahdt_c + 3.0 h2o_c --> dhnpt_c + 2.0 h_c + 3.0 pi_c	ZMO0938	0	1000	0	3.1.3.1	FALSE	Cofactor and Prosthetic Group Biosynthesis
ALAALAr	D-alanine-D-alanine ligase (reversible)	2.0 ala__D_c + atp_c <=> adp_c + alaala_c + h_c + pi_c	ZMO0834	-1000	1000	0	6.3.2.4	TRUE	Cell Envelope Biosynthesis
ALAGLUE	L-alanyl-gamma-glutamate epimerase	LalaDglu_c <=> LalaLglu_c	ZMO1228	-1000	1000	0		TRUE	Murein Recycling
ALAR	alanine racemase	ala__L_c <=> ala__D_c	ZMO1592	-1000	1000	0	5.1.1.1	TRUE	Alanine and Aspartate Metabolism
ALAS	5 aminolevulinate synthase	gly_c + h_c + succoa_c --> 5aop_c + co2_c + coa_c	ZMO1198	0	1000	0	2.3.1.37	FALSE	Cofactor and Prosthetic Group Biosynthesis
ALATA_D2	D-alanine transaminase	ala__D_c + pydx5p_c --> pyam5p_c + pyr_c	ZMO1201 or ZMO1347	0	1000	0		FALSE	Cofactor and Prosthetic Group Biosynthesis
ALATA_L	L-alanine transaminase	akg_c + ala__L_c <=> glu__L_c + pyr_c	ZMO1727	-1000	1000	0	2.6.1.2	TRUE	Alanine and Aspartate Metabolism
ALATA_L2	alanine transaminase	ala__L_c + pydx5p_c --> pyam5p_c + pyr_c	ZMO1347 or ZMO1201	0	1000	0		FALSE	Cofactor and Prosthetic Group Biosynthesis
ALATRS	Alanyl-tRNA synthetase	ala__L_c + atp_c + trnaala_c --> alatrna_c + amp_c + ppi_c	ZMO0845	0	1000	0	6.1.1.7	FALSE	tRNA Charging
ALCD19	alcohol dehydrogenase (glycerol)	glyald_c + h_c + nadh_c <=> glyc_c + nad_c	ZMO1722	-1000	1000	0	1.1.1.1	TRUE	Alternate Carbon Metabolism
ALCD2x	alcohol dehydrogenase (ethanol)	etoh_c + nad_c <=> acald_c + h_c + nadh_c	ZMO1236 or ZMO1722 or ZMO1596	-1000	1000	0	1.1.1.1	TRUE	Pyruvate Metabolism
ALLPI	Allose 6-phosphate isomerase	all6p_c <=> allul6p_c	ZMO1200	-1000	1000	0		TRUE	Alternate Carbon Metabolism
ALR2	aldose reductase (methylglyoxal)	h_c + mthgxl_c + nadph_c --> acetol_c + nadp_c	ZMO1773	0	1000	0		FALSE	Methylglyoxal Metabolism
AMAOTr	adenosylmethionine-8-amino-7-oxononanoate transaminase	8aonn_c + amet_c <=> amob_c + dann_c	ZMO1918	-1000	1000	0	2.6.1.62	TRUE	Cofactor and Prosthetic Group Biosynthesis
AMPMS2	4-amino-2-methyl-5-phosphomethylpyrimidine synthetase	air_c + h2o_c + nad_c --> 4ampm_c + 2.0 formate_c + 3.0 h_c + nadh_c	ZMO0172	0	1000	0		FALSE	Cofactor and Prosthetic Group Biosynthesis
AMPTASECG	alanyl aminopeptidase (cys-gly)	cgly_c + h2o_c --> cys__L_c + gly_c	ZMO1309 or ZMO1345 or ZMO0806 or ZMO1776	0	1000	0	3.4.11.2	FALSE	Cysteine Metabolism
AMPTASEPG	aminopeptidase (pro-gly)	h2o_c + progly_c --> gly_c + pro__L_c	ZMO1309 or ZMO1345 or ZMO0806 or ZMO1776	0	1000	0	3.4.11.2	FALSE	Arginine and Proline Metabolism
ANHGMtex	GlcNAc-anhMurNAc transport via diffusion (extracellular to periplasm)	anhgm_e <=> anhgm_p		-1000	1000	0		TRUE	Transport, Outer Membrane Porin
ANHMK	1,6-anhydrous-N-Acetylmuramate kinase	anhm_c + atp_c + h2o_c --> acmum6p_c + adp_c + h_c	ZMO1642	0	1000	0		FALSE	Murein Recycling
ANPRT	anthranilate phosphoribosyltransferase	anth_c + prpp_c --> ppi_c + pran_c	ZMO0200	0	1000	0	2.4.2.18	FALSE	Tyrosine, Tryptophan, and Phenylalanine Metabolism
ANS	anthranilate synthase	chor_c + gln__L_c --> anth_c + glu__L_c + h_c + pyr_c	ZMO0201 and ZMO0468	0	1000	0	4.1.3.27	FALSE	Tyrosine, Tryptophan, and Phenylalanine Metabolism
AOXSr2	8-amino-7-oxononanoate synthase	ala__L_c + pimACP_c --> 8aonn_c + ACP_c + co2_c	ZMO1917	0	1000	0	2.3.1.47	FALSE	Cofactor and Prosthetic Group Biosynthesis
APG3PAT120	acyl-phosphate:glycerol-3-phosphate acyltransferase (C12:0)	ddcap_c + glyc3p_c --> 1ddecg3p_c + h_c + pi_c	ZMO1195	0	1000	0		FALSE	Glycerophospholipid Metabolism
APG3PAT140	acyl-phosphate:glycerol-3-phosphate acyltransferase (C14:0)	glyc3p_c + ttdcap_c --> 1tdecg3p_c + h_c + pi_c	ZMO1195	0	1000	0		FALSE	Glycerophospholipid Metabolism
APG3PAT141	acyl-phosphate:glycerol-3-phosphate acyltransferase (C14:1)	glyc3p_c + ttdceap_c --> 1tdec7eg3p_c + h_c + pi_c	ZMO1195	0	1000	0		FALSE	Glycerophospholipid Metabolism
APG3PAT160	acyl-phosphate:glycerol-3-phosphate acyltransferase (C16:0)	glyc3p_c + hdcap_c --> 1hdecg3p_c + h_c + pi_c	ZMO1195	0	1000	0		FALSE	Glycerophospholipid Metabolism
APG3PAT161	acyl-phosphate:glycerol-3-phosphate acyltransferase (C16:1)	glyc3p_c + hdceap_c --> 1hdec9eg3p_c + h_c + pi_c	ZMO1195	0	1000	0		FALSE	Glycerophospholipid Metabolism
APG3PAT180	acyl-phosphate:glycerol-3-phosphate acyltransferase (C18:0)	glyc3p_c + ocdcap_c --> 1odecg3p_c + h_c + pi_c	ZMO1195	0	1000	0		FALSE	Glycerophospholipid Metabolism
APG3PAT181	acyl-phosphate:glycerol-3-phosphate acyltransferase (C18:1)	glyc3p_c + ocdceap_c --> 1odec11eg3p_c + h_c + pi_c	ZMO1195	0	1000	0		FALSE	Glycerophospholipid Metabolism
APRAUR	5-amino-6-(5-phosphoribosylamino)uracil reductase	5apru_c + h_c + nadph_c --> 5aprbu_c + nadp_c	ZMO0476	0	1000	0	1.1.1.193	FALSE	Cofactor and Prosthetic Group Biosynthesis
ARGN	arginase	arg__L_c + h2o_c --> orn_c + urea_c	ZMO0432	0	1000	0	3.5.3.1	FALSE	Arginine and Proline Metabolism
ARGSL	argininosuccinate lyase	argsuc_c <=> arg__L_c + fum_c	ZMO1770	-1000	1000	0	4.3.2.1	TRUE	Arginine and Proline Metabolism
ARGSS	argininosuccinate synthase	asp__L_c + atp_c + citr__L_c --> amp_c + argsuc_c + h_c + ppi_c	ZMO1036	0	1000	0	6.3.4.5	FALSE	Arginine and Proline Metabolism
ARGt3pp	L-arginine transport out via proton antiport (cytoplasm to periplasm)	arg__L_c + h_p --> arg__L_p + h_c	ZMO1973	0	1000	0		FALSE	Transport, Inner Membrane
ARGtex	L-arginine transport via diffusion (extracellular to periplasm)	arg__L_e <=> arg__L_p		-1000	1000	0		TRUE	Transport, Outer Membrane Porin
ARGTRS	Arginyl-tRNA synthetase	arg__L_c + atp_c + trnaarg_c --> amp_c + argtrna_c + ppi_c	ZMO0843	0	1000	0	6.1.1.19	FALSE	tRNA Charging
ASAD	aspartate-semialdehyde dehydrogenase	aspsa_c + nadp_c + pi_c <=> 4pasp_c + h_c + nadph_c	ZMO1407	-1000	1000	0	1.2.1.11	TRUE	Threonine and Lysine Metabolism
ASNNpp	L-asparaginase	asn__L_p + h2o_p --> asp__L_p + nh4_p	ZMO1683	0	1000	0	3.5.1.1	FALSE	Alanine and Aspartate Metabolism
ASNS2	asparagine synthetase	asp__L_c + atp_c + nh4_c --> amp_c + asn__L_c + h_c + ppi_c		0	1000	0	6.3.1.1	FALSE	Alanine and Aspartate Metabolism
ASNtex	L-asparagine transport via diffusion (extracellular to periplasm)	asn__L_e <=> asn__L_p		-1000	1000	0		TRUE	Transport, Outer Membrane Porin
ASP4DC	aspartate 4-decarboxylase	asp__L_c + h_c --> ala__L_c + co2_c	ZMO1682	0	1000	0	4.1.1.12	FALSE	Alanine and Aspartate Metabolism
ASPCT	aspartate carbamoyltransferase	asp__L_c + cbp_c --> cbasp_c + h_c + pi_c	ZMO0791	0	1000	0	2.1.3.2	FALSE	Purine and Pyrimidine Biosynthesis
ASPK	aspartate kinase	asp__L_c + atp_c <=> 4pasp_c + adp_c	ZMO1653	-1000	1000	0	2.7.2.4	TRUE	Threonine and Lysine Metabolism
ASPO3_Q10	L-aspartate oxidase	asp__L_c + q10_c --> h_c + iasp_c + q10h2_c	ZMO0144	0	1000	0		FALSE	Cofactor and Prosthetic Group Biosynthesis
ASPO5	L-aspartate oxidase	asp__L_c + fum_c --> h_c + iasp_c + succ_c	ZMO0144	0	1000	0		FALSE	Cofactor and Prosthetic Group Biosynthesis
ASPO6	L-aspartate oxidase	asp__L_c + o2_c --> h2o2_c + h_c + iasp_c	ZMO0144	0	1000	0		FALSE	Cofactor and Prosthetic Group Biosynthesis
ASPR	aspartate racemase	asp__L_c <=> asp__D_c	ZMO0371 or ZMO1158	-1000	1000	0	5.1.1.13	TRUE	Alanine and Aspartate Metabolism
ASPTA	aspartate transaminase	akg_c + asp__L_c <=> glu__L_c + oaa_c	ZMO0342	-1000	1000	0	2.6.1.1	TRUE	Alanine and Aspartate Metabolism
ASPtex	L-aspartate transport via diffusion (extracellular to periplasm)	asp__L_e <=> asp__L_p		-1000	1000	0		TRUE	Transport, Outer Membrane Porin
ASPTRS	Aspartyl-tRNA synthetase	asp__L_c + atp_c + trnaasp_c --> amp_c + asptrna_c + ppi_c	ZMO0715	0	1000	0	6.1.1.12	FALSE	tRNA Charging
AST	Arginine succinyltransferase	arg__L_c + succoa_c --> coa_c + h_c + sucarg_c	ZMO0657	0	1000	0	2.3.1.109	FALSE	Arginine and Proline Metabolism
ATPPRT	ATP phosphoribosyltransferase	atp_c + prpp_c --> ppi_c + prbatp_c	ZMO1550	0	1000	0	2.4.2.17	FALSE	Histidine Metabolism
ATPS4rpp	ATP synthase (four protons for one ATP) (periplasm)	adp_c + 4.0 h_p + pi_c <=> atp_c + h2o_c + 3.0 h_c	ZMO0671 and ZMO0669 and ZMO0668 and ZMO0667 and ZMO0242 and ZMO0241 and ZMO0240 and ZMO0239 and ZMO0238	-1000	1000	0	3.6.3.14	TRUE	Oxidative Phosphorylation
BACCL	Biotin acetyl CoA carboxylase ligase	atp_c + btn_c + h_c <=> btamp_c + ppi_c	ZMO1868	-1000	1000	0	6.3.4.15	TRUE	Cofactor and Prosthetic Group Biosynthesis
BPNT	3',5'-bisphosphate nucleotidase	h2o_c + pap_c --> amp_c + pi_c	ZMO0734	0	1000	0	3.1.3.7	FALSE	Cysteine Metabolism
BTNt2pp	Biotin transport via proton symport (periplasm)	btn_p + h_p <=> btn_c + h_c		-1000	1000	0		TRUE	Transport, Inner Membrane
BTNtex	Biotin transport via diffusion (extracellular to periplasm)	btn_e <=> btn_p		-1000	1000	0		TRUE	Transport, Outer Membrane Porin
BTS5	Biotin synthase	2fe2s_c + amet_c + dtbt_c --> 2fe1s_c + btn_c + dad__5_c + h_c + met__L_c	ZMO0094	0	1000	0	2.8.1.6	FALSE	Cofactor and Prosthetic Group Biosynthesis
BUTSO3abcpp	butanesulfonate transport via ABC system (periplasm)	atp_c + butso3_p + h2o_c --> adp_c + butso3_c + h_c + pi_c	ZMO1261 and ZMO1262 and ZMO1263	0	1000	0		FALSE	Transport, Inner Membrane
BUTSO3tex	butanesulfonate transport via diffusion (extracellular to periplasm)	butso3_e <=> butso3_p		-1000	1000	0		TRUE	Transport, Outer Membrane Porin
C190cSN	19 carbon cyclopropane-ACP synthase	amet_c + octeACP_c <=> C190cACP_c + ahcys_c + h_c		-1000	1000	0		TRUE	Glycerophospholipid Metabolism
CA2tex	calcium (Ca+2) transport via diffusion (extracellular to periplasm)	ca2_e <=> ca2_p		-1000	1000	0		TRUE	Transport, Outer Membrane Porin
CAt6pp	calcium / sodium antiporter (1:1)	ca2_c + na1_p <=> ca2_p + na1_c	ZMO0866	-1000	1000	0		TRUE	Inorganic Ion Transport and Metabolism
CBLAT	cob(I)alamin adenosyltransferase	atp_c + cbl1_c + h_c <=> adocbl_c + pppi_c	ZMO1495	-1000	1000	0	2.5.1.17	TRUE	Cofactor and Prosthetic Group Biosynthesis
CBPS	carbamoyl-phosphate synthase (glutamine-hydrolysing)	2.0 atp_c + gln__L_c + h2o_c + hco3_c --> 2.0 adp_c + cbp_c + glu__L_c + 2.0 h_c + pi_c	ZMO1618 and ZMO1617	0	1000	0	6.3.5.5	FALSE	Arginine and Proline Metabolism
CCGS	7-cyano-7-carbaguanine synthase	atp_c + cdg_c + nh4_c --> adp_c + h2o_c + h_c + pi_c + preq0_c	ZMO1023	0	1000	0		FALSE	Cofactor and Prosthetic Group Biosynthesis
CCP2	cytochrome c peroxidase	2.0 focytc_c + h2o2_c + 2.0 h_c <=> 2.0 ficytc_c + 2.0 h2o_c	ZMO1136	-1000	1000	0	1.11.1.5	TRUE	Oxidative Phosphorylation
CD2t3pp	cadmium (Cd+2) transport out via proton antiport (periplasm)	cd2_c + h_p --> cd2_p + h_c	ZMO0866	0	1000	0		FALSE	Inorganic Ion Transport and Metabolism
CD2tex	cadmium (Cd+2) transport via diffusion (extracellular to periplasm)	cd2_e <=> cd2_p		-1000	1000	0		TRUE	Transport, Outer Membrane Porin
CDGR	7-cyano-7-deazaguanine reductase	3.0 h_c + 2.0 nadph_c + preq0_c --> 2.0 nadp_c + preq1_c	ZMO0326	0	1000	0		FALSE	Cofactor and Prosthetic Group Biosynthesis
CDPMEK	4-(cytidine 5'-diphospho)-2-C-methyl-D-erythritol kinase	4c2me_c + atp_c --> 2p4c2me_c + adp_c + h_c	ZMO1182	0	1000	0	2.7.1.148	FALSE	Cofactor and Prosthetic Group Biosynthesis
CFAS160E	cyclopropane fatty acid synthase (Phosphatidylethanolamine, n-C16:0)	2.0 amet_c + pe161_c --> 2.0 ahcys_c + cpe160_c + 2.0 h_c	ZMO1033	0	1000	0	2.1.1.79	FALSE	Glycerophospholipid Metabolism
CFAS160G	cyclopropane fatty acid synthase (Phosphatidylglycerol, n-C16:0)	2.0 amet_c + pg161_c --> 2.0 ahcys_c + cpg160_c + 2.0 h_c	ZMO1033	0	1000	0	2.1.1.79	FALSE	Glycerophospholipid Metabolism
CFAS180E	cyclopropane fatty acid synthase (Phosphatidylethanolamine, n-C18:0)	2.0 amet_c + pe181_c --> 2.0 ahcys_c + cpe180_c + 2.0 h_c	ZMO1033	0	1000	0	2.1.1.79	FALSE	Glycerophospholipid Metabolism
CFAS180G	cyclopropane fatty acid synthase (Phosphatidylglycerol, n-C18:0)	2.0 amet_c + pg181_c --> 2.0 ahcys_c + cpg180_c + 2.0 h_c	ZMO1033	0	1000	0	2.1.1.79	FALSE	Glycerophospholipid Metabolism
CGLYtex	L-Cysteinylglycine transport via diffusion (extracellular to periplasm)	cgly_e <=> cgly_p		-1000	1000	0		TRUE	Transport, Outer Membrane Porin
CHLtex	choline transport via diffusion (extracellular to periplasm)	chol_e <=> chol_p		-1000	1000	0		TRUE	Transport, Outer Membrane Porin
CHORM	chorismate mutase	chor_c --> pphn_c	ZMO0563	0	1000	0	5.4.99.5	FALSE	Tyrosine, Tryptophan, and Phenylalanine Metabolism
CHORS	chorismate synthase	3psme_c --> chor_c + pi_c	ZMO1693	0	1000	0	4.2.3.5	FALSE	Tyrosine, Tryptophan, and Phenylalanine Metabolism
CHRPL	Chorismate pyruvate lyase	chor_c --> 4hbz_c + pyr_c	ZMO0563	0	1000	0	4.1.3.40	FALSE	Cofactor and Prosthetic Group Biosynthesis
CLt3_2pp	chloride transport out via proton antiport (2:1) (periplasm)	2.0 cl_p + h_c --> 2.0 cl_c + h_p	ZMO0547 or ZMO0841 or ZMO0866	0	1000	0		FALSE	Inorganic Ion Transport and Metabolism
CLtex	chloride (Cl-1) transport via diffusion (extracellular to periplasm)	cl_e <=> cl_p		-1000	1000	0		TRUE	Transport, Outer Membrane Porin
CMPA	N-carbamoylputrescine amidase	Ncbmpts_c + h2o_c + 2.0 h_c --> co2_c + nh4_c + ptrc_c	ZMO1370	0	1000	0	3.5.1.53	FALSE	Arginine and Proline Metabolism
CO2tex	CO2 transport via diffusion (extracellular to periplasm)	co2_e <=> co2_p		-1000	1000	0		TRUE	Transport, Outer Membrane Porin
CO2tpp	CO2 transporter via diffusion (periplasm)	co2_p <=> co2_c	s0001	-1000	1000	0		TRUE	Transport, Inner Membrane
COBALT2t3pp	cobalt (Co+2) transport out via proton antiport (periplasm)	cobalt2_c + h_p --> cobalt2_p + h_c	ZMO0866	0	1000	0		FALSE	Inorganic Ion Transport and Metabolism
COBALT2tex	cobalt (Co+2) transport via diffusion (extracellular to periplasm)	cobalt2_e <=> cobalt2_p		-1000	1000	0		TRUE	Transport, Outer Membrane Porin
CPH4S	6-carboxy-5,6,7,8-tetrahydropterin synthase	ahdt_c + h2o_c --> acald_c + cph4_c + h_c + pppi_c	ZMO0818	0	1000	0	4.1.2.50	FALSE	Cofactor and Prosthetic Group Biosynthesis
CPPPGO	coproporphyrinogen oxidase (O2 required)	cpppg3_c + 2.0 h_c + o2_c --> 2.0 co2_c + 2.0 h2o_c + pppg9_c	ZMO0951	0	1000	0	1.3.3.3	FALSE	Cofactor and Prosthetic Group Biosynthesis
CPPPGO2	Oxygen Independent coproporphyrinogen-III oxidase	2.0 amet_c + cpppg3_c --> 2.0 co2_c + 2.0 dad__5_c + 2.0 met__L_c + pppg9_c	ZMO1364 or ZMO0012	0	1000	0	1.3.99.22	FALSE	Cofactor and Prosthetic Group Biosynthesis
CS	citrate synthase	accoa_c + h2o_c + oaa_c --> cit_c + coa_c + h_c	ZMO1963	0	1000	0	2.3.3.1	FALSE	Citric Acid Cycle
CTPS2	CTP synthase (glutamine)	atp_c + gln__L_c + h2o_c + utp_c --> adp_c + ctp_c + glu__L_c + 2.0 h_c + pi_c	ZMO0462	0	1000	0	6.3.4.2	FALSE	Purine and Pyrimidine Biosynthesis
CU1abcpp	Copper (Cu +1) ABC transporter (periplasm)	atp_c + cu_c + h2o_c --> adp_c + cu_p + h_c + pi_c	ZMO0915	0	1000	0		FALSE	Inorganic Ion Transport and Metabolism
CUtex	copper (Cu+1) transport via diffusion (extracellular to periplasm)	cu_e <=> cu_p		-1000	1000	0		TRUE	Transport, Outer Membrane Porin
CYNTt2pp	Cyanate transport via proton symport (periplasm)	cynt_p + h_p --> cynt_c + h_c	ZMO0052	0	1000	0		FALSE	Transport, Inner Membrane
CYNTtex	Cyanate transport via diffusion (extracellular to periplasm)	cynt_e <=> cynt_p		-1000	1000	0		TRUE	Transport, Outer Membrane Porin
CYOR_Q10	cytochrome c reductase	2.0 ficytc_c + q10h2_c <=> 2.0 focytc_c + 2.0 h_c + q10_c	ZMO0956 and ZMO0957 and ZMO0958	-1000	1000	0	1.10.2.2	TRUE	Oxidative Phosphorylation
CYSDS	Cysteine Desulfhydrase	cys__L_c + h2o_c --> h2s_c + nh4_c + pyr_c	ZMO0327	0	1000	0	4.1.99.1	FALSE	Cysteine Metabolism
CYSS	cysteine synthase	acser_c + h2s_c --> ac_c + cys__L_c + h_c	ZMO0748 or ZMO0821	0	1000	0	2.5.1.47	FALSE	Cysteine Metabolism
CYSTL	cystathionine b-lyase	cyst__L_c + h2o_c --> hcys__L_c + nh4_c + pyr_c	ZMO0327	0	1000	0	4.4.1.8	FALSE	Methionine Metabolism
CYSTRS	Cysteinyl-tRNA synthetase	atp_c + cys__L_c + trnacys_c --> amp_c + cystrna_c + ppi_c	ZMO0186	0	1000	0	6.1.1.16	FALSE	tRNA Charging
CYTBDpp_Q10	cytochrome oxidase bd (ubiquinol-10: 2 protons) (periplasm)	2.0 h_c + 0.5 o2_c + q10h2_c --> h2o_c + 2.0 h_p + q10_c	ZMO1571 and ZMO1572	0	1000	0	1.10.3.14	FALSE	Oxidative Phosphorylation
CYTD	cytidine deaminase	cytd_c + h2o_c + h_c --> nh4_c + uri_c	ZMO0864	0	1000	0	3.5.4.5	FALSE	Nucleotide Salvage Pathway
CYTK1	cytidylate kinase (CMP)	atp_c + cmp_c <=> adp_c + cdp_c	ZMO1797	-1000	1000	0	2.7.4.14	TRUE	Nucleotide Salvage Pathway
CYTK2	cytidylate kinase (dCMP)	atp_c + dcmp_c <=> adp_c + dcdp_c	ZMO1797	-1000	1000	0	2.7.4.14	TRUE	Nucleotide Salvage Pathway
D__LACt2pp	D-lactate transport via proton symport (periplasm)	h_p + lac__D_p <=> h_c + lac__D_c		-1000	1000	0		TRUE	Transport, Inner Membrane
D__LACtex	D-lactate transport via diffusion (extracellular to periplasm)	lac__D_e <=> lac__D_p		-1000	1000	0		TRUE	Transport, Outer Membrane Porin
DADA	Deoxyadenosine deaminase	dad__2_c + h2o_c + h_c --> din_c + nh4_c	ZMO0971 or ZMO0655	0	1000	0		FALSE	Nucleotide Salvage Pathway
DADK	deoxyadenylate kinase	atp_c + damp_c <=> adp_c + dadp_c	ZMO0538	-1000	1000	0	2.7.4.11	TRUE	Nucleotide Salvage Pathway
DAPDC	diaminopimelate decarboxylase	26dap__M_c + h_c --> co2_c + lys__L_c	ZMO1768	0	1000	0	4.1.1.20	FALSE	Threonine and Lysine Metabolism
DAPE	diaminopimelate epimerase	26dap__LL_c <=> 26dap__M_c	ZMO1072	-1000	1000	0	5.1.1.7	TRUE	Threonine and Lysine Metabolism
DB4PS	3,4-Dihydroxy-2-butanone-4-phosphate synthase	ru5p__D_c --> db4p_c + formate_c + h_c	ZMO0474	0	1000	0	4.1.99.12	FALSE	Cofactor and Prosthetic Group Biosynthesis
DBTS	dethiobiotin synthase	atp_c + co2_c + dann_c --> adp_c + dtbt_c + 3.0 h_c + pi_c	ZMO1915	0	1000	0	6.3.3.3	FALSE	Cofactor and Prosthetic Group Biosynthesis
DCTPD	dCTP deaminase	dctp_c + h2o_c + h_c --> dutp_c + nh4_c	ZMO0863	0	1000	0	3.5.4.13	FALSE	Nucleotide Salvage Pathway
DCYTD	deoxycytidine deaminase	dcyt_c + h2o_c + h_c --> duri_c + nh4_c	ZMO0864	0	1000	0	3.5.4.14	FALSE	Nucleotide Salvage Pathway
DDPA	3-deoxy-D-arabino-heptulosonate 7-phosphate synthetase	e4p_c + h2o_c + pep_c --> 2dda7p_c + pi_c	ZMO0187	0	1000	0	2.5.1.54	FALSE	Tyrosine, Tryptophan, and Phenylalanine Metabolism
DGK1	deoxyguanylate kinase (dGMP:ATP)	atp_c + dgmp_c <=> adp_c + dgdp_c	ZMO0433	-1000	1000	0	2.7.4.8	TRUE	Nucleotide Salvage Pathway
DHAD1	dihydroxy-acid dehydratase (2,3-dihydroxy-3-methylbutanoate)	23dhmb_c --> 3mob_c + h2o_c	ZMO1792	0	1000	0	4.2.1.9	FALSE	Valine, Leucine, and Isoleucine Metabolism
DHAD2	Dihydroxy-acid dehydratase (2,3-dihydroxy-3-methylpentanoate)	23dhmp_c --> 3mop_c + h2o_c	ZMO1792	0	1000	0		FALSE	Valine, Leucine, and Isoleucine Metabolism
DHDPRy	dihydrodipicolinate reductase (NADPH)	23dhdp_c + h_c + nadph_c --> nadp_c + thdp_c	ZMO0707	0	1000	0	1.17.1.8	FALSE	Threonine and Lysine Metabolism
DHDPS	dihydrodipicolinate synthase	aspsa_c + pyr_c --> 23dhdp_c + 2.0 h2o_c + h_c	ZMO0720 or ZMO1853	0	1000	0	4.3.3.7	FALSE	Threonine and Lysine Metabolism
DHFR	dihydrofolate reductase	dhf_c + h_c + nadph_c <=> nadp_c + thf_c	ZMO0321	-1000	1000	0	1.5.1.3	TRUE	Cofactor and Prosthetic Group Biosynthesis
DHFS	dihydrofolate synthase	atp_c + dhpt_c + glu__L_c --> adp_c + dhf_c + h_c + pi_c	ZMO0582	0	1000	0	6.3.2.12	FALSE	Cofactor and Prosthetic Group Biosynthesis
DHNCOAT	1,4-dihydroxy-2-napthoyl-CoA thioesterase	14dhncoa_c + h2o_c --> coa_c + dhna_c + h_c	ZMO0160	0	1000	0		FALSE	Cofactor and Prosthetic Group Biosynthesis
DHNPA2r	dihydroneopterin aldolase reversible	dhnpt_c <=> 6hmhpt_c + gcald_c	ZMO1059	-1000	1000	0	4.1.2.25	TRUE	Cofactor and Prosthetic Group Biosynthesis
DHORD10	dihydoorotic acid dehydrogenase (quinone10)	dhor__S_c + q10_c --> orot_c + q10h2_c	ZMO0120	0	1000	0	1.3.5.2	FALSE	Purine and Pyrimidine Biosynthesis
DHORDfum	Fumarate dependent DHORD	dhor__S_c + fum_c --> orot_c + succ_c	ZMO0120	0	1000	0		FALSE	Purine and Pyrimidine Biosynthesis
DHORTS	dihydroorotase	dhor__S_c + h2o_c <=> cbasp_c + h_c	ZMO0792 or ZMO1689	-1000	1000	0	3.5.2.3	TRUE	Purine and Pyrimidine Biosynthesis
DHPHM	2-decaprenyl-6-hydroxyphenol methylase	2dhph_c + amet_c --> 2dmph_c + ahcys_c + h_c	ZMO1654	0	1000	0		FALSE	Cofactor and Prosthetic Group Biosynthesis
DHPPDA2	diaminohydroxyphosphoribosylaminopryrimidine deaminase (25drapp)	25drapp_c + h2o_c + h_c --> 5apru_c + nh4_c	ZMO0476	0	1000	0	3.5.4.26	FALSE	Cofactor and Prosthetic Group Biosynthesis
DHPS2	dihydropteroate synthase	4abz_c + 6hmhptpp_c --> dhpt_c + ppi_c	ZMO1006	0	1000	0	2.5.1.15	FALSE	Cofactor and Prosthetic Group Biosynthesis
DHQS	3-dehydroquinate synthase	2dda7p_c --> 3dhq_c + pi_c	ZMO0593	0	1000	0	4.2.3.4	FALSE	Tyrosine, Tryptophan, and Phenylalanine Metabolism
DHQTi	3-dehydroquinate dehydratase, irreversible	3dhq_c --> 3dhsk_c + h2o_c	ZMO0737	0	1000	0	4.2.1.10	FALSE	Tyrosine, Tryptophan, and Phenylalanine Metabolism
DMATT	dimethylallyltranstransferase	dmpp_c + ipdp_c --> grdp_c + ppi_c	ZMO0855	0	1000	0	2.5.1.1	FALSE	Cofactor and Prosthetic Group Biosynthesis
DMBZLM	2-decaprenyl-6-methoxy-benzoquinol methylase	2dmbzl_c + amet_c --> 2dmmbl_c + ahcys_c + h_c	ZMO1188	0	1000	0	2.1.1.201	FALSE	Cofactor and Prosthetic Group Biosynthesis
DMMBLHX	2-decaprenyl-3-methyl-6-methoxy-1,4-benzoquinol hydroxylase	2dmmbl_c + h_c + nadph_c + o2_c --> 2dmhmbl_c + h2o_c + nadp_c	ZMO1703 or ZMO1669	0	1000	0		FALSE	Cofactor and Prosthetic Group Biosynthesis
DMMBLHX3	2-decaprenyl-3-methyl-6-methoxy-1,4-benzoquinol hydroxylase (anaerobic)	2dmmbl_c + 2.0 atp_c + 3.0 h2o_c + nad_c --> 2dmhmbl_c + 2.0 adp_c + 3.0 h_c + nadh_c + 2.0 pi_c		0	1000	0		FALSE	Cofactor and Prosthetic Group Biosynthesis
DMPHHX	2-decaprenyl-6-methoxyphenol hydroxylase	2dmph_c + h_c + nadph_c + o2_c --> 2dmbzl_c + h2o_c + nadp_c	ZMO1703	0	1000	0		FALSE	Cofactor and Prosthetic Group Biosynthesis
DMPHHX3	2-decaprenyl-6-methoxyphenol hydroxylase (anaerobic)	2dmph_c + 2.0 atp_c + 3.0 h2o_c + nad_c --> 2dmbzl_c + 2.0 adp_c + 3.0 h_c + nadh_c + 2.0 pi_c		0	1000	0		FALSE	Cofactor and Prosthetic Group Biosynthesis
DMPPS	1-hydroxy-2-methyl-2-(E)-butenyl 4-diphosphate reductase (dmpp)	h2mb4p_c + h_c + nadh_c --> dmpp_c + h2o_c + nad_c	ZMO0875	0	1000	0	1.17.1.2	FALSE	Cofactor and Prosthetic Group Biosynthesis
DMQ10MT	3-demethylubiquinone-10 3-methyltransferase	2dmhmbl_c + amet_c --> ahcys_c + h_c + q10h2_c	ZMO1654	0	1000	0		FALSE	Cofactor and Prosthetic Group Biosynthesis
DPCOAK	dephospho-CoA kinase	atp_c + dpcoa_c --> adp_c + coa_c + h_c	ZMO0040	0	1000	0	2.7.1.24	FALSE	Cofactor and Prosthetic Group Biosynthesis
DPHBDC	decaprenyl-hydroxybenzoate decarboxylase	3dphb_c + h_c --> 2dph_c + co2_c		0	1000	0		FALSE	Cofactor and Prosthetic Group Biosynthesis
DPHHX	2-decaprenylphenol hydroxylase	2dph_c + h_c + nadph_c + o2_c --> 2dhph_c + h2o_c + nadp_c	ZMO1189	0	1000	0		FALSE	Cofactor and Prosthetic Group Biosynthesis
DPHHX3	2-decaprenylphenol hydroxylase (anaerobic)	2dph_c + 2.0 atp_c + 3.0 h2o_c + nad_c --> 2dhph_c + 2.0 adp_c + 3.0 h_c + nadh_c + 2.0 pi_c		0	1000	0		FALSE	Cofactor and Prosthetic Group Biosynthesis
DPPS	decaprenyl pyrophosphate synthase	frdp_c + 7.0 ipdp_c --> decdp_c + 7.0 ppi_c	ZMO0564	0	1000	0	2.5.1.91	FALSE	Cofactor and Prosthetic Group Biosynthesis
DPR	2-dehydropantoate 2-reductase	2dhp_c + h_c + nadph_c --> nadp_c + pant__R_c	ZMO1141	0	1000	0	1.1.1.169	FALSE	Cofactor and Prosthetic Group Biosynthesis
DTMPK	dTMP kinase	atp_c + dtmp_c <=> adp_c + dtdp_c	ZMO1090	-1000	1000	0	2.7.4.9	TRUE	Nucleotide Salvage Pathway
DURIK1	deoxyuridine kinase (ATP:Deoxyuridine)	atp_c + duri_c --> adp_c + dump_c + h_c	ZMO0552	0	1000	0		FALSE	Nucleotide Salvage Pathway
DUTPDP	dUTP diphosphatase	dutp_c + h2o_c --> dump_c + h_c + ppi_c	ZMO1191	0	1000	0	3.6.1.23	FALSE	Nucleotide Salvage Pathway
DXPRIi	1-deoxy-D-xylulose reductoisomerase	dxyl5p_c + h_c + nadph_c --> 2me4p_c + nadp_c	ZMO1150	0	1000	0	1.1.1.267	FALSE	Cofactor and Prosthetic Group Biosynthesis
DXPS	1-deoxy-D-xylulose 5-phosphate synthase	g3p_c + h_c + pyr_c --> co2_c + dxyl5p_c	ZMO1598 or ZMO1234	0	1000	0	2.2.1.7	FALSE	Cofactor and Prosthetic Group Biosynthesis
E4PD	Erythrose 4-phosphate dehydrogenase	e4p_c + h2o_c + nad_c <=> 4per_c + 2.0 h_c + nadh_c	ZMO0177	-1000	1000	0		TRUE	Cofactor and Prosthetic Group Biosynthesis
EAR100x	enoyl-[acyl-carrier-protein] reductase (NADH) (n-C10:0)	h_c + nadh_c + tdec2eACP_c --> dcaACP_c + nad_c	ZMO1692	0	1000	0	1.3.1.9	FALSE	Cell Envelope Biosynthesis
EAR100y	enoyl-[acyl-carrier-protein] reductase (NADPH) (n-C10:0)	h_c + nadph_c + tdec2eACP_c --> dcaACP_c + nadp_c	ZMO1692	0	1000	0	1.3.1.10	FALSE	Cell Envelope Biosynthesis
EAR120x	enoyl-[acyl-carrier-protein] reductase (NADH) (n-C12:0)	h_c + nadh_c + tddec2eACP_c --> ddcaACP_c + nad_c	ZMO1692	0	1000	0	1.3.1.9	FALSE	Cell Envelope Biosynthesis
EAR120y	enoyl-[acyl-carrier-protein] reductase (NADPH) (n-C12:0)	h_c + nadph_c + tddec2eACP_c --> ddcaACP_c + nadp_c	ZMO1692	0	1000	0	1.3.1.10	FALSE	Cell Envelope Biosynthesis
EAR121x	enoyl-[acyl-carrier-protein] reductase (NADH) (n-C12:1)	h_c + nadh_c + t3c5ddeceACP_c --> cddec5eACP_c + nad_c	ZMO1692	0	1000	0	1.3.1.9	FALSE	Cell Envelope Biosynthesis
EAR121y	enoyl-[acyl-carrier-protein] reductase (NADPH) (n-C12:1)	h_c + nadph_c + t3c5ddeceACP_c --> cddec5eACP_c + nadp_c	ZMO1692	0	1000	0	1.3.1.10	FALSE	Cell Envelope Biosynthesis
EAR140x	enoyl-[acyl-carrier-protein] reductase (NADH) (n-C14:0)	h_c + nadh_c + tmrs2eACP_c --> myrsACP_c + nad_c	ZMO1692	0	1000	0	1.3.1.9	FALSE	Cell Envelope Biosynthesis
EAR140y	enoyl-[acyl-carrier-protein] reductase (NADPH) (n-C14:0)	h_c + nadph_c + tmrs2eACP_c --> myrsACP_c + nadp_c	ZMO1692	0	1000	0	1.3.1.10	FALSE	Cell Envelope Biosynthesis
EAR141x	enoyl-[acyl-carrier-protein] reductase (NADH) (n-C14:1)	h_c + nadh_c + t3c7mrseACP_c --> nad_c + tdeACP_c	ZMO1692	0	1000	0	1.3.1.9	FALSE	Cell Envelope Biosynthesis
EAR141y	enoyl-[acyl-carrier-protein] reductase (NADPH) (n-C14:1)	h_c + nadph_c + t3c7mrseACP_c --> nadp_c + tdeACP_c	ZMO1692	0	1000	0	1.3.1.10	FALSE	Cell Envelope Biosynthesis
EAR160x	enoyl-[acyl-carrier-protein] reductase (NADH) (n-C16:0)	h_c + nadh_c + tpalm2eACP_c --> nad_c + palmACP_c	ZMO1692	0	1000	0	1.3.1.9	FALSE	Cell Envelope Biosynthesis
EAR160y	enoyl-[acyl-carrier-protein] reductase (NADPH) (n-C16:0)	h_c + nadph_c + tpalm2eACP_c --> nadp_c + palmACP_c	ZMO1692	0	1000	0	1.3.1.10	FALSE	Cell Envelope Biosynthesis
EAR161x	enoyl-[acyl-carrier-protein] reductase (NADH) (n-C16:1)	h_c + nadh_c + t3c9palmeACP_c --> hdeACP_c + nad_c	ZMO1692	0	1000	0	1.3.1.9	FALSE	Cell Envelope Biosynthesis
EAR161y	enoyl-[acyl-carrier-protein] reductase (NADPH) (n-C16:1)	h_c + nadph_c + t3c9palmeACP_c --> hdeACP_c + nadp_c	ZMO1692	0	1000	0	1.3.1.10	FALSE	Cell Envelope Biosynthesis
EAR180x	enoyl-[acyl-carrier-protein] reductase (NADH) (n-C18:0)	h_c + nadh_c + toctd2eACP_c --> nad_c + ocdcaACP_c	ZMO1692	0	1000	0	1.3.1.9	FALSE	Cell Envelope Biosynthesis
EAR180y	enoyl-[acyl-carrier-protein] reductase (NADPH) (n-C18:0)	h_c + nadph_c + toctd2eACP_c --> nadp_c + ocdcaACP_c	ZMO1692	0	1000	0	1.3.1.10	FALSE	Cell Envelope Biosynthesis
EAR181x	enoyl-[acyl-carrier-protein] reductase (NADH) (n-C18:1)	h_c + nadh_c + t3c11vaceACP_c --> nad_c + octeACP_c	ZMO1692	0	1000	0	1.3.1.9	FALSE	Cell Envelope Biosynthesis
EAR181y	enoyl-[acyl-carrier-protein] reductase (NADPH) (n-C18:1)	h_c + nadph_c + t3c11vaceACP_c --> nadp_c + octeACP_c	ZMO1692	0	1000	0	1.3.1.10	FALSE	Cell Envelope Biosynthesis
EAR40x	enoyl-[acyl-carrier-protein] reductase (NADH) (n-C4:0)	but2eACP_c + h_c + nadh_c --> butACP_c + nad_c	ZMO1692	0	1000	0	1.3.1.9	FALSE	Cell Envelope Biosynthesis
EAR40y	enoyl-[acyl-carrier-protein] reductase (NADPH) (n-C4:0)	but2eACP_c + h_c + nadph_c --> butACP_c + nadp_c	ZMO1692	0	1000	0	1.3.1.10	FALSE	Cell Envelope Biosynthesis
EAR60x	enoyl-[acyl-carrier-protein] reductase (NADH) (n-C6:0)	h_c + nadh_c + thex2eACP_c --> hexACP_c + nad_c	ZMO1692	0	1000	0	1.3.1.9	FALSE	Cell Envelope Biosynthesis
EAR60y	enoyl-[acyl-carrier-protein] reductase (NADPH) (n-C6:0)	h_c + nadph_c + thex2eACP_c --> hexACP_c + nadp_c	ZMO1692	0	1000	0	1.3.1.10	FALSE	Cell Envelope Biosynthesis
EAR80x	enoyl-[acyl-carrier-protein] reductase (NADH) (n-C8:0)	h_c + nadh_c + toct2eACP_c --> nad_c + ocACP_c	ZMO1692	0	1000	0	1.3.1.9	FALSE	Cell Envelope Biosynthesis
EAR80y	enoyl-[acyl-carrier-protein] reductase (NADPH) (n-C8:0)	h_c + nadph_c + toct2eACP_c --> nadp_c + ocACP_c	ZMO1692	0	1000	0	1.3.1.10	FALSE	Cell Envelope Biosynthesis
EDA	2-dehydro-3-deoxy-phosphogluconate aldolase	2ddg6p_c --> g3p_c + pyr_c	ZMO0997	0	1000	0	4.1.2.14	FALSE	Pentose Phosphate Pathway
EDD	6-phosphogluconate dehydratase	6pgc_c --> 2ddg6p_c + h2o_c	ZMO0368	0	1000	0	4.2.1.12	FALSE	Pentose Phosphate Pathway
EGMEACPR	Enoylglutaryl-[ACP] methyl ester reductase	egmeACP_c + h_c + nadph_c --> gmeACP_c + nadp_c	ZMO1692	0	1000	0	1.3.1.10	FALSE	Cofactor and Prosthetic Group Biosynthesis
ENO	enolase	2pg_c <=> h2o_c + pep_c	ZMO1608	-1000	1000	0	4.2.1.11	TRUE	Glycolysis/Gluconeogenesis
EPMEACPR	Enoylpimeloyl-[ACP] methyl ester reductase	epmeACP_c + h_c + nadph_c --> nadp_c + pmeACP_c	ZMO1692	0	1000	0	1.3.1.10	FALSE	Cofactor and Prosthetic Group Biosynthesis
ETHAtex	ethanolamine transport via diffusion (extracellular)	etha_e <=> etha_p		-1000	1000	0		TRUE	Transport, Outer Membrane Porin
ETHAtpp	Ethanolamine permease	etha_p --> etha_c	ZMO1378	0	1000	0		FALSE	Transport, Inner Membrane
ETHSO3abcpp	ethanesulfonate transport via ABC system (periplasm)	atp_c + ethso3_p + h2o_c --> adp_c + ethso3_c + h_c + pi_c	ZMO1261 and ZMO1262 and ZMO1263	0	1000	0		FALSE	Transport, Inner Membrane
ETHSO3tex	ethanesulfonate transport via diffusion (extracellular to periplasm)	ethso3_e <=> ethso3_p		-1000	1000	0		TRUE	Transport, Outer Membrane Porin
ETOHtex	ethanol transport via diffusion (extracellular to periplasm)	etoh_e <=> etoh_p		-1000	1000	0		TRUE	Transport, Outer Membrane Porin
ETOHtrpp	ethanol reversible transport via diffusion (periplasm)	etoh_p <=> etoh_c	s0001	-1000	1000	0		TRUE	Transport, Inner Membrane
FADRx2	FAD reductase	fad_c + h_c + nadph_c --> fadh2_c + nadp_c	ZMO0008 and ZMO0009	0	1000	0		FALSE	Cofactor and Prosthetic Group Biosynthesis
FALDH2	formaldehyde dehydrogenase	hmgth_c + nad_c <=> Sfglutth_c + h_c + nadh_c	ZMO1722	-1000	1000	0		TRUE	Cofactor and Prosthetic Group Biosynthesis
FALDtex	formaldehyde transport via diffusion (extracellular to periplasm)	fald_e <=> fald_p		-1000	1000	0		TRUE	Transport, Outer Membrane Porin
FALDtpp	formaldehyde transport via diffusion (periplasm)	fald_p <=> fald_c	s0001	-1000	1000	0		TRUE	Transport, Inner Membrane
FBA	fructose-bisphosphate aldolase	fdp_c <=> dhap_c + g3p_c	ZMO0179	-1000	1000	0	4.1.2.13	TRUE	Glycolysis/Gluconeogenesis
FBP	fructose-bisphosphatase	fdp_c + h2o_c --> f6p_c + pi_c	ZMO0482	0	1000	0	3.1.3.11	FALSE	Glycolysis/Gluconeogenesis
FCLT	Ferrochelatase	fe2_c + ppp9_c --> 2.0 h_c + pheme_c	ZMO0303	0	1000	0	4.99.1.1	FALSE	Cofactor and Prosthetic Group Biosynthesis
FE2abcpp	iron (II) transport via ABC system (periplasm)	atp_c + fe2_p + h2o_c --> adp_c + fe2_c + h_c + pi_c	ZMO1541	0	1000	0		FALSE	Inorganic Ion Transport and Metabolism
FE2tex	iron (II) transport via diffusion (extracellular to periplasm)	fe2_e <=> fe2_p		-1000	1000	0		TRUE	Transport, Outer Membrane Porin
FE3tex	iron (III) transport via diffusion (extracellular to periplasm)	fe3_e <=> fe3_p		-1000	1000	0		TRUE	Transport, Outer Membrane Porin
FEROpp	ferroxidase	4.0 fe2_p + 4.0 h_p + o2_p --> 4.0 fe3_p + 2.0 h2o_p	ZMO1410 or ZMO1586	0	1000	0	1.16.3.1	FALSE	Inorganic Ion Transport and Metabolism
FFSD	beta-fructofuranosidase	h2o_c + suc6p_c --> fru_c + g6p_c	ZMO0942	0	1000	0	3.2.1.26	FALSE	Alternate Carbon Metabolism
FFSDex	beta-fructofuranosidase	h2o_e + sucr_e --> fru_e + glc__D_e	ZMO0375	0	1000	0	3.2.1.26	FALSE	Alternate Carbon Metabolism
FFSTex	beta-fructofuranosyl transferase	h2o_e + sucr_e --> glc__D_e + levan_e	ZMO0374	0	1000	0	2.4.1.10	FALSE	Alternate Carbon Metabolism
FLDR2	flavodoxin reductase (NADPH)	2.0 flxso_c + nadph_c --> 2.0 flxr_c + h_c + nadp_c	ZMO1753 and ZMO1851	0	1000	0		FALSE	Unassigned
FLVR	flavin reductase	h_c + nadph_c + ribflv_c --> nadp_c + rbflvrd_c	ZMO0008 and ZMO0009	0	1000	0	1.5.1.30	FALSE	Cofactor and Prosthetic Group Biosynthesis
FMETTRS	Methionyl-tRNA formyltransferase	10fthf_c + mettrna_c --> fmettrna_c + h_c + thf_c	ZMO0811	0	1000	0	2.1.2.9	FALSE	tRNA Charging
FMNAT	FMN adenylyltransferase	atp_c + fmn_c + h_c --> fad_c + ppi_c	ZMO0322	0	1000	0	2.7.7.2	FALSE	Cofactor and Prosthetic Group Biosynthesis
FMNRx2	FMN reductase	fmn_c + h_c + nadph_c --> fmnh2_c + nadp_c	ZMO0008 and ZMO0009	0	1000	0		FALSE	Cofactor and Prosthetic Group Biosynthesis
FNOR	ferredoxin-NADP reductase	fdxr__4_2_c + h_c + nadp_c <=> fdxo__4_2_c + nadph_c	ZMO1753	-1000	1000	0	1.18.1.2	TRUE	Energy Metabolism
FRUtex	fructose transport via diffusion (extracellular to periplasm)	fru_e <=> fru_p		-1000	1000	0		TRUE	Transport, Outer Membrane Porin
FRUtpp	Fructose transporter	fru_p --> fru_c	ZMO0366	0	1000	0		FALSE	Transport, Inner Membrane
FTHFCL	5-formyltetrahydrofolate cyclo-ligase	5fthf_c + atp_c --> adp_c + methf_c + pi_c	ZMO0215	0	1000	0	6.3.3.2	FALSE	Folate metabolism
FTHFLi	formate-tetrahydrofolate ligase	atp_c + formate_c + thf_c --> 10fthf_c + adp_c + pi_c	ZMO0454	0	1000	0	6.3.4.3	FALSE	Folate Metabolism
FUM	fumarase	fum_c + h2o_c <=> mal__L_c	ZMO1307	-1000	1000	0	4.2.1.2	TRUE	Citric Acid Cycle
FUMt1pp	Fumerate transport via diffusion (periplasm to cytosol)	fum_p <=> fum_c		-1000	1000	0		TRUE	Transport, Inner Membrane
FUMtex	Fumerate transport via diffusion (extracellular to periplasm)	fum_e <=> fum_p		-1000	1000	0		TRUE	Transport, Outer Membrane Porin
G15LLHpp	D-glucono-1,5-lactone lactonohydrolase	g15l_p + h2o_p --> glcn_p + h_p	ZMO1649	0	1000	0	3.1.1.17	FALSE	Pentose Phosphate Pathway
G15Ltex	D-gluconolactone transport via diffusion (extracellular to periplasm)	g15l_e <=> g15l_p		-1000	1000	0		TRUE	Transport, Outer Membrane Porin
G1PACT	glucosamine-1-phosphate N-acetyltransferase	accoa_c + gam1p_c --> acgam1p_c + coa_c + h_c	ZMO0498	0	1000	0	2.3.1.157	FALSE	Cell Envelope Biosynthesis
G2PP	glycerol-2-phosphate phosphatase	glyc2p_c + h2o_c --> glyc_c + pi_c	ZMO0329	0	1000	0		FALSE	Alternate Carbon Metabolism
G3PCtex	glycero-3-phosphocholine transport via diffusion (extracellular to periplasm)	g3pc_e <=> g3pc_p		-1000	1000	0		TRUE	Transport, Outer Membrane Porin
G3PD2	glycerol-3-phosphate dehydrogenase (NADP)	glyc3p_c + nadp_c <=> dhap_c + h_c + nadph_c	ZMO1905	-1000	1000	0	1.1.1.94	TRUE	Alternate Carbon Metabolism
G3PEtex	glycero-3-phosphoethanolamine transport via diffusion (extracellular to periplasm)	g3pe_e <=> g3pe_p		-1000	1000	0		TRUE	Transport, Outer Membrane Porin
G3PGtex	glycerophoglycerol transport via diffusion (extracellular to periplasm)	g3pg_e <=> g3pg_p		-1000	1000	0		TRUE	Transport, Outer Membrane Porin
G3PItex	glycero-3-phospho-1-inositol transport via diffusion (extracellular to periplasm)	g3pi_e <=> g3pi_p		-1000	1000	0		TRUE	Transport, Outer Membrane Porin
G3PStex	glycerophosphserine transport via diffusion (extracellular to periplasm)	g3ps_e <=> g3ps_p		-1000	1000	0		TRUE	Transport, Outer Membrane Porin
G5SADs	L-glutamate 5-semialdehyde dehydratase (spontaneous)	glu5sa_c --> 1pyr5c_c + h2o_c + h_c	s0001	0	1000	0		FALSE	Arginine and Proline Metabolism
G5SD	glutamate-5-semialdehyde dehydrogenase	glu5p_c + h_c + nadph_c --> glu5sa_c + nadp_c + pi_c	ZMO1661	0	1000	0	1.2.1.41	FALSE	Arginine and Proline Metabolism
G6PDH2r	glucose 6-phosphate dehydrogenase	g6p_c + nadp_c <=> 6pgl_c + h_c + nadph_c	ZMO0367	-1000	1000	0	1.1.1.49	TRUE	Pentose Phosphate Pathway
G6PDH2xr	glucose 6-phosphate dehydrogenase (NAD)	g6p_c + nad_c <=> 6pgl_c + h_c + nadh_c	ZMO0367	-1000	1000	0	1.1.1.363	TRUE	Pentose Phosphate Pathway
GALBDtex	beta D-galactose transport via diffusion (extracellular to periplasm)	gal__bD_e <=> gal__bD_p		-1000	1000	0		TRUE	Transport, Outer Membrane Porin
GALM2pp	aldose-1-epimerase	gal__bD_p --> gal_p	ZMO0889	0	1000	0	5.1.3.3	FALSE	Alternate Carbon Metabolism
GALtex	D-galactose transport via diffusion (extracellular to periplasm)	gal_e <=> gal_p		-1000	1000	0		TRUE	Transport, Outer Membrane Porin
GALUi	UTP-glucose-1-phosphate uridylyltransferase (irreversible)	g1p_c + h_c + utp_c --> ppi_c + udpg_c	ZMO1767	0	1000	0	2.7.7.9	FALSE	Cell Envelope Biosynthesis
GAPD	glyceraldehyde-3-phosphate dehydrogenase	g3p_c + nad_c + pi_c <=> 13dpg_c + h_c + nadh_c	ZMO0177	-1000	1000	0	1.2.1.12	TRUE	Glycolysis/Gluconeogenesis
GARFT	phosphoribosylglycinamide formyltransferase	10fthf_c + gar_c <=> fgam_c + h_c + thf_c	ZMO0708	-1000	1000	0	2.1.2.2	TRUE	Purine and Pyrimidine Biosynthesis
GCALDtex	Glycoaldehyde transport	gcald_p <=> gcald_e		-1000	1000	0		TRUE	Transport, Outer Membrane
GCALDtpp	Glycoaldehyde transport	gcald_c --> gcald_p		0	1000	0		FALSE	Transport, Inner Membrane
GDPDPK	GDP diphosphokinase	atp_c + gdp_c --> amp_c + h_c + ppgpp_c	ZMO0086	0	1000	0		FALSE	Cofactor and Prosthetic Group Biosynthesis
GDPtex	GDP transport via diffusion (extracellular to periplasm)	gdp_e <=> gdp_p		-1000	1000	0		TRUE	Transport, Outer Membrane Porin
GDPTPDP	guanosine 3'-diphosphate 5'-triphosphate 3'-diphosphatase	gdptp_c + h2o_c --> gtp_c + ppi_c	ZMO0086	0	1000	0	3.1.7.2	FALSE	Cofactor and Prosthetic Group Biosynthesis
GF6PTA	glutamine-fructose-6-phosphate transaminase	f6p_c + gln__L_c --> gam6p_c + glu__L_c	ZMO0056	0	1000	0	2.6.1.16	FALSE	Cell Envelope Biosynthesis
GFORpp	D-glucose:D-fructose oxidoreductase (NADP)	fru_p + glc__D_p --> g15l_p + sbt__D_p	ZMO0689	0	1000	0	1.1.99.28	FALSE	Pentose Phosphate Pathway
GHMT2r	glycine hydroxymethyltransferase, reversible	ser__L_c + thf_c <=> gly_c + h2o_c + mlthf_c	ZMO1201	-1000	1000	0	2.1.2.1	TRUE	Glycine and Serine Metabolism
GK1	guanylate kinase (GMP:ATP)	atp_c + gmp_c <=> adp_c + gdp_c	ZMO0433	-1000	1000	0	2.7.4.8	TRUE	Nucleotide Salvage Pathway
GLCDpp_Q10	Glucose dehydrogenase (ubiquinone-10)	glc__D_p + h2o_p + q10_c --> glcn_p + h_p + q10h2_c	ZMO0558	0	1000	0		FALSE	Oxidative Phosphorylation
GLCNt2rpp	D-gluconate transport via proton symport, reversible (periplasm)	glcn_p + h_p <=> glcn_c + h_c	ZMO1756	-1000	1000	0		TRUE	Transport, Inner Membrane
GLCNtex	D-gluconate transport via diffusion (extracellular to periplasm)	glcn_e <=> glcn_p		-1000	1000	0		TRUE	Transport, Outer Membrane Porin
GLCtex	glucose transport via diffusion (extracellular to periplasm)	glc__D_e <=> glc__D_p		-1000	1000	0		TRUE	Transport, Outer Membrane Porin
GLCtpp	Glucose transporter	glc__D_p --> glc__D_c	ZMO0366	0	1000	0		FALSE	Transport, Inner Membrane
GLNS	glutamine synthetase	atp_c + glu__L_c + nh4_c --> adp_c + gln__L_c + h_c + pi_c	ZMO0493	0	1000	0	6.3.1.2	FALSE	Glutamate Metabolism
GLNtex	L-glutamine transport via diffusion (extracellular to periplasm)	gln__L_e <=> gln__L_p		-1000	1000	0		TRUE	Transport, Outer Membrane Porin
GLU5K	glutamate 5-kinase	atp_c + glu__L_c --> adp_c + glu5p_c	ZMO0206	0	1000	0	2.7.2.11	FALSE	Arginine and Proline Metabolism
GLUCYS	gamma-glutamylcysteine synthetase	atp_c + cys__L_c + glu__L_c --> adp_c + glucys_c + h_c + pi_c	ZMO1556	0	1000	0	6.3.2.2	FALSE	Cofactor and Prosthetic Group Biosynthesis
GLUN	glutaminase	gln__L_c + h2o_c --> glu__L_c + nh4_c	ZMO0113	0	1000	0	3.5.1.2	FALSE	Glutamate Metabolism
GLUNpp	glutaminase	gln__L_p + h2o_p --> glu__L_p + nh4_p	ZMO1683	0	1000	0	3.5.1.2	FALSE	Glutamate Metabolism
GLUPRT	glutamine phosphoribosyldiphosphate amidotransferase	gln__L_c + h2o_c + prpp_c --> glu__L_c + ppi_c + pram_c	ZMO1557	0	1000	0	2.4.2.14	FALSE	Purine and Pyrimidine Biosynthesis
GLUR	glutamate racemase	glu__D_c <=> glu__L_c	ZMO1197	-1000	1000	0	5.1.1.3	TRUE	Cell Envelope Biosynthesis
GLUSy	glutamate synthase (NADPH)	akg_c + gln__L_c + h_c + nadph_c --> 2.0 glu__L_c + nadp_c	ZMO1116 and ZMO1117	0	1000	0	1.4.1.13	FALSE	Glutamate Metabolism
GLUtex	L-glutamate transport via diffusion (extracellular to periplasm)	glu__L_e <=> glu__L_p		-1000	1000	0		TRUE	Transport, Outer Membrane Porin
GLUTRS	Glutamyl-tRNA synthetase	atp_c + glu__L_c + trnaglu_c --> amp_c + glutrna_c + ppi_c	ZMO1964 or ZMO0900	0	1000	0	6.1.1.17	FALSE	Cofactor and Prosthetic Group Biosynthesis
GLYC3Ptex	Glycerol-3-phosphate transport via diffusion (extracellular to periplasm)	glyc3p_e <=> glyc3p_p		-1000	1000	0		TRUE	Transport, Outer Membrane Porin
GLYCK2	glycerate kinase	atp_c + glyc__R_c --> 2pg_c + adp_c + h_c	ZMO0059	0	1000	0	2.7.1.31	FALSE	Glycine and Serine Metabolism
GLYCLTDx	Glycolate dehydrogenase (NAD)	glx_c + h_c + nadh_c --> glyclt_c + nad_c	ZMO1883	0	1000	0		FALSE	Glyoxylate Metabolism
GLYCLTDy	Glycolate dehydrogenase (NADP)	glx_c + h_c + nadph_c --> glyclt_c + nadp_c	ZMO1883	0	1000	0	1.1.1.26	FALSE	Glyoxylate Metabolism
GLYCtex	glycerol transport via diffusion (extracellular to periplasm)	glyc_e <=> glyc_p		-1000	1000	0		TRUE	Transport, Outer Membrane Porin
GLYCtpp	glycerol transport via channel (periplasm)	glyc_c <=> glyc_p	s0001	-1000	1000	0		TRUE	Transport, Inner Membrane
GLYOX	hydroxyacylglutathione hydrolase	h2o_c + lgt__S_c --> gthrd_c + h_c + lac__D_c	ZMO0759	0	1000	0	3.1.2.6	FALSE	Methylglyoxal Metabolism
GLYTRS	Glycyl-tRNA synthetase	atp_c + gly_c + trnagly_c --> amp_c + glytrna_c + ppi_c	ZMO1444 and ZMO1446	0	1000	0	6.1.1.14	FALSE	tRNA Charging
GMPS2	GMP synthase	atp_c + gln__L_c + h2o_c + xmp_c --> amp_c + glu__L_c + gmp_c + 2.0 h_c + ppi_c	ZMO1267	0	1000	0	6.3.5.2	FALSE	Purine and Pyrimidine Biosynthesis
GNK	gluconokinase	atp_c + glcn_c --> 6pgc_c + adp_c + h_c	ZMO1757	0	1000	0	2.7.1.12	FALSE	Alternate Carbon Metabolism
GPDDA1pp	Glycerophosphodiester phosphodiesterase (Glycerophosphocholine)	g3pc_p + h2o_p --> chol_p + glyc3p_p + h_p	ZMO0170	0	1000	0	3.1.4.46	FALSE	Glycerophospholipid Metabolism
GPDDA2pp	Glycerophosphodiester phosphodiesterase (Glycerophosphoethanolamine)	g3pe_p + h2o_p --> etha_p + glyc3p_p + h_p	ZMO0170	0	1000	0	3.1.4.46	FALSE	Glycerophospholipid Metabolism
GPDDA3pp	Glycerophosphodiester phosphodiesterase (Glycerophosphoserine)	g3ps_p + h2o_p --> glyc3p_p + h_p + ser__L_p	ZMO0170	0	1000	0	3.1.4.46	FALSE	Glycerophospholipid Metabolism
GPDDA4pp	Glycerophosphodiester phosphodiesterase (Glycerophosphoglycerol)	g3pg_p + h2o_p --> glyc3p_p + glyc_p + h_p	ZMO0170	0	1000	0	3.1.4.46	FALSE	Glycerophospholipid Metabolism
GPDDA5pp	Glycerophosphodiester phosphodiesterase (Glycerophosphoinositol)	g3pi_p + h2o_p --> glyc3p_p + h_p + inost_p	ZMO0170	0	1000	0	3.1.4.46	FALSE	Glycerophospholipid Metabolism
GRTT	geranyltranstransferase	grdp_c + ipdp_c --> frdp_c + ppi_c	ZMO0855	0	1000	0	2.5.1.10	FALSE	Cofactor and Prosthetic Group Biosynthesis
GRXR	glutaredoxin reductase	grxox_c + 2.0 gthrd_c --> grxrd_c + gthox_c	ZMO0573 or ZMO0753 or ZMO1873	0	1000	0	1.8.4.2	FALSE	Unassigned
GTHOr	glutathione oxidoreductase	gthox_c + h_c + nadph_c <=> 2.0 gthrd_c + nadp_c	ZMO1211	-1000	1000	0	1.8.1.7	TRUE	Cofactor and Prosthetic Group Biosynthesis
GTHRDHpp	glutathione hydralase (periplasmic)	gthrd_p + h2o_p --> cgly_p + glu__L_p	ZMO1388	0	1000	0		FALSE	Cofactor and Prosthetic Group Biosynthesis
GTHRDtex	glutathione transport via diffusion (extracellular to periplasm)	gthrd_e <=> gthrd_p		-1000	1000	0		TRUE	Transport, Outer Membrane Porin
GTHS	glutathione synthetase	atp_c + glucys_c + gly_c --> adp_c + gthrd_c + h_c + pi_c	ZMO1913	0	1000	0	6.3.2.3	FALSE	Cofactor and Prosthetic Group Biosynthesis
GTPCI	GTP cyclohydrolase I	gtp_c + h2o_c --> ahdt_c + formate_c + h_c	ZMO1229	0	1000	0	3.5.4.16	FALSE	Cofactor and Prosthetic Group Biosynthesis
GTPCII2	GTP cyclohydrolase II (25drapp)	gtp_c + 3.0 h2o_c --> 25drapp_c + formate_c + 2.0 h_c + ppi_c	ZMO1698 or ZMO0474	0	1000	0	3.5.4.25	FALSE	Cofactor and Prosthetic Group Biosynthesis
GTPHs	GTP amine hydrolysis (spontaneous)	gtp_c + h2o_c + h_c --> nh4_c + xtp_c	s0001	0	1000	0		FALSE	Nucleotide Salvage Pathway
GTPtex	GTP transport via diffusion (extracellular to periplasm)	gtp_e <=> gtp_p		-1000	1000	0		TRUE	Transport, Outer Membrane Porin
GUAD	guanine deaminase	gua_c + h2o_c + h_c --> nh4_c + xan_c	ZMO0939	0	1000	0	3.5.4.3	FALSE	Nucleotide Salvage Pathway
GUAPRT	guanine phosphoribosyltransferase	gua_c + prpp_c --> gmp_c + ppi_c	ZMO0656	0	1000	0	2.4.2.8	FALSE	Nucleotide Salvage Pathway
H2Otex	H2O transport via diffusion (extracellular to periplasm)	h2o_e <=> h2o_p	s0001	-1000	1000	0		TRUE	Transport, Outer Membrane Porin
H2Otpp	H2O transport via diffusion (periplasm)	h2o_p <=> h2o_c	s0001	-1000	1000	0		TRUE	Transport, Inner Membrane
H2St1pp	h2s transport (periplasm)	h2s_c --> h2s_p	s0001	0	1000	0		FALSE	Transport, Inner Membrane
H2Stex	h2s transport via diffusion (extracellular to periplasm)	h2s_e <=> h2s_p		-1000	1000	0		TRUE	Transport, Outer Membrane Porin
H2tex	hydrogen transport via diffusion (extracellular to periplasm)	h2_e <=> h2_p		-1000	1000	0		TRUE	Transport, Outer Membrane Porin
H2tpp	hydrogen transport diffusion (periplasm)	h2_p <=> h2_c	s0001	-1000	1000	0		TRUE	Transport, Inner Membrane
HBZDPT	hydroxybenzoate decaprenyltransferase	4hbz_c + decdp_c --> 3dphb_c + ppi_c	ZMO1419	0	1000	0	2.5.1.39	FALSE	Cofactor and Prosthetic Group Biosynthesis
HCITS	homocitrate synthase	accoa_c + akg_c + h2o_c <=> coa_c + h_c + hcit_c	ZMO1835	-1000	1000	0	2.3.3.14	TRUE	Pyruvate Metabolism
HCO3E	HCO3 equilibration reaction	co2_c + h2o_c <=> h_c + hco3_c	ZMO1133	-1000	1000	0	4.2.1.1	TRUE	Unassigned
HEX1	hexokinase (D-glucose:ATP)	atp_c + glc__D_c --> adp_c + g6p_c + h_c	ZMO0369	0	1000	0	2.7.1.1	FALSE	Glycolysis/Gluconeogenesis
HEX7	hexokinase (D-fructose:ATP)	atp_c + fru_c --> adp_c + f6p_c + h_c	ZMO1719	0	1000	0	2.7.1.1	FALSE	Alternate Carbon Metabolism
HISTD	histidinol dehydrogenase	h2o_c + histd_c + 2.0 nad_c --> 3.0 h_c + his__L_c + 2.0 nadh_c	ZMO1551	0	1000	0	1.1.1.23	FALSE	Histidine Metabolism
HISTP	histidinol-phosphatase	h2o_c + hisp_c --> histd_c + pi_c	ZMO1518	0	1000	0	3.1.3.15	FALSE	Histidine Metabolism
HISTRS	Histidyl-tRNA synthetase	atp_c + his__L_c + trnahis_c --> amp_c + histrna_c + ppi_c	ZMO1508	0	1000	0	6.1.1.21	FALSE	tRNA Charging
HMBS	hydroxymethylbilane synthase	h2o_c + 4.0 ppbng_c --> hmbil_c + 4.0 nh4_c	ZMO1903	0	1000	0	2.5.1.61	FALSE	Cofactor and Prosthetic Group Biosynthesis
HMPK1	hydroxymethylpyrimidine kinase (ATP)	4ahmmp_c + atp_c --> 4ampm_c + adp_c + h_c	ZMO1003	0	1000	0	2.7.1.49	FALSE	Cofactor and Prosthetic Group Biosynthesis
HPN1	Adenosylhopane Synthase (hpnH)	amet_c + 2.0 flxr_c + h_c + hopene_c --> ahop_c + 2.0 flxso_c + met__L_c	ZMO0874	0	1000	0		FALSE	Cell Envelope Biosynthesis
HPN2	Ribosylhopane Synthase (hpnG)	ahop_c + h2o_c --> ade_c + rhop_c	ZMO0873	0	1000	0		FALSE	Cell Envelope Biosynthesis
HPN3	Bacteriohopanetetrol Synthase	h_c + nadph_c + rhop_c --> nadp_c + thbh_c		0	1000	0		FALSE	Cell Envelope Biosynthesis
HPN4	0	thbh_c + uacgam_c --> h_c + thbhaga_c + udp_c	ZMO0972	0	1000	0		FALSE	Cell Envelope Biosynthesis
HPN5	HPN5	h2o_c + thbhaga_c --> ac_c + h_c + thbhga_c	ZMO0974	0	1000	0		FALSE	Cell Envelope Biosynthesis
HPN6	HPN6	thbhga_c <=> thbhet_c	ZMO0973	-1000	1000	0		TRUE	Cell Envelope Biosynthesis
HPPK2	6-hydroxymethyl-dihydropterin pyrophosphokinase	6hmhpt_c + atp_c --> 6hmhptpp_c + amp_c + h_c	ZMO1647	0	1000	0	2.7.6.3	FALSE	Cofactor and Prosthetic Group Biosynthesis
HPYRRx	Hydroxypyruvate reductase (NADH)	h_c + hpyr_c + nadh_c --> glyc__R_c + nad_c	ZMO1883	0	1000	0		FALSE	Alternate Carbon Metabolism
HPYRRy	Hydroxypyruvate reductase (NADPH)	h_c + hpyr_c + nadph_c --> glyc__R_c + nadp_c	ZMO1883	0	1000	0		FALSE	Alternate Carbon Metabolism
HSDy	homoserine dehydrogenase (NADPH)	hom__L_c + nadp_c <=> aspsa_c + h_c + nadph_c	ZMO0483	-1000	1000	0	1.1.1.3	TRUE	Threonine and Lysine Metabolism
HSERTA	homoserine O-acetyltransferase	accoa_c + hom__L_c --> achms_c + coa_c	ZMO0225	0	1000	0	2.3.1.31	FALSE	Methionine Metabolism
HSK	homoserine kinase	atp_c + hom__L_c --> adp_c + h_c + phom_c	ZMO1600	0	1000	0	2.7.1.39	FALSE	Threonine and Lysine Metabolism
HSTPT	histidinol-phosphate transaminase	glu__L_c + imacp_c --> akg_c + hisp_c	ZMO0421	0	1000	0	2.6.1.9	FALSE	Histidine Metabolism
Htex	proton transport via diffusion (extracellular to periplasm)	h_e <=> h_p		-1000	1000	0		TRUE	Transport, Outer Membrane Porin
HXPRT	hypoxanthine phosphoribosyltransferase (Hypoxanthine)	hxan_c + prpp_c --> imp_c + ppi_c	ZMO0656	0	1000	0	2.4.2.8	FALSE	Nucleotide Salvage Pathway
ICDHyr	isocitrate dehydrogenase (NADP)	icit_c + nadp_c <=> akg_c + co2_c + nadph_c	ZMO0544	-1000	1000	0	1.1.1.42	TRUE	Citric Acid Cycle
ICHORT	isochorismatase	h2o_c + ichor_c --> 23ddhb_c + pyr_c	ZMO0758 or ZMO1887	0	1000	0	3.3.2.1	FALSE	Cofactor and Prosthetic Group Biosynthesis
ICYSDS	ISC Cysteine desulfuration	cys__L_c + iscs_c --> ala__L_c + iscssh_c	ZMO1834	0	1000	0		FALSE	Cofactor and Prosthetic Group Biosynthesis
IG3PS	Imidazole-glycerol-3-phosphate synthase	gln__L_c + prlp_c --> aicar_c + eig3p_c + glu__L_c + h_c	ZMO1500 and ZMO1502	0	1000	0		FALSE	Histidine Metabolism
IGPDH	imidazoleglycerol-phosphate dehydratase	eig3p_c --> h2o_c + imacp_c	ZMO1503	0	1000	0	4.2.1.19	FALSE	Histidine Metabolism
IGPS	indole-3-glycerol-phosphate synthase	2cpr5p_c + h_c --> 3ig3p_c + co2_c + h2o_c	ZMO0545	0	1000	0	4.1.1.48	FALSE	Tyrosine, Tryptophan, and Phenylalanine Metabolism
ILETA	isoleucine transaminase	akg_c + ile__L_c <=> 3mop_c + glu__L_c	ZMO0913	-1000	1000	0	2.6.1.42	TRUE	Valine, Leucine, and Isoleucine Metabolism
ILETRS	Isoleucyl-tRNA synthetase	atp_c + ile__L_c + trnaile_c --> amp_c + iletrna_c + ppi_c	ZMO0323	0	1000	0	6.1.1.5	FALSE	tRNA Charging
IMPC	IMP cyclohydrolase	h2o_c + imp_c <=> fprica_c	ZMO0027	-1000	1000	0	3.5.4.10	TRUE	Purine and Pyrimidine Biosynthesis
IMPD	IMP dehydrogenase	h2o_c + imp_c + nad_c --> h_c + nadh_c + xmp_c	ZMO1321	0	1000	0	1.1.1.205	FALSE	Purine and Pyrimidine Biosynthesis
INSTtex	inositol transport via diffusion (extracellular to periplasm)	inost_e <=> inost_p		-1000	1000	0		TRUE	Transport, Outer Membrane Porin
IPDPS	1-hydroxy-2-methyl-2-(E)-butenyl 4-diphosphate reductase (ipdp)	h2mb4p_c + h_c + nadh_c --> h2o_c + ipdp_c + nad_c	ZMO0875	0	1000	0	1.17.1.2	FALSE	Cofactor and Prosthetic Group Biosynthesis
IPMD	3-isopropylmalate dehydrogenase	3c2hmp_c + nad_c --> 3c4mop_c + h_c + nadh_c	ZMO0677	0	1000	0	1.1.1.85	FALSE	Valine, Leucine, and Isoleucine Metabolism
IPPMIa	3-isopropylmalate dehydratase	3c2hmp_c <=> 2ippm_c + h2o_c	ZMO0105 and ZMO0106	-1000	1000	0	4.2.1.33	TRUE	Valine, Leucine, and Isoleucine Metabolism
IPPMIb	2-isopropylmalate hydratase	2ippm_c + h2o_c <=> 3c3hmp_c	ZMO0105 and ZMO0106	-1000	1000	0	4.2.1.33	TRUE	Valine, Leucine, and Isoleucine Metabolism
IPPS	2-isopropylmalate synthase	3mob_c + accoa_c + h2o_c --> 3c3hmp_c + coa_c + h_c	ZMO0903	0	1000	0	2.3.3.13	FALSE	Valine, Leucine, and Isoleucine Metabolism
ISETACabcpp	isethionate transport via ABC system (periplasm)	atp_c + h2o_c + isetac_p --> adp_c + h_c + isetac_c + pi_c	ZMO1261 and ZMO1262 and ZMO1263	0	1000	0		FALSE	Transport, Inner Membrane
ISETACtex	isethionate transport via diffusion (extracellular to periplasm)	isetac_e <=> isetac_p		-1000	1000	0		TRUE	Transport, Outer Membrane Porin
K2L4Aabctex	KDO(2)-lipid IV A transport via ABC system (periplasm to extracellular)	atp_c + h2o_c + kdo2lipid4_p --> adp_c + h_c + kdo2lipid4_e + pi_c	ZMO0276 and ZMO0275 and ZMO0277 and ZMO1393 and ZMO1394	0	1000	0		FALSE	Lipopolysaccharide Biosynthesis / Recycling
KARA1	ketol-acid reductoisomerase (2,3-dihydroxy-3-methylbutanoate)	23dhmb_c + nadp_c <=> alac__S_c + h_c + nadph_c	ZMO1141	-1000	1000	0	1.1.1.86	TRUE	Valine, Leucine, and Isoleucine Metabolism
KARA2	ketol-acid reductoisomerase (2-Acetolactate)	2ahbut_c + h_c + nadph_c <=> 23dhmp_c + nadp_c	ZMO1141	-1000	1000	0	1.1.1.86	TRUE	Valine, Leucine, and Isoleucine Metabolism
KAS14	beta-ketoacyl-ACP synthase	acACP_c + h_c + malACP_c --> ACP_c + actACP_c + co2_c	ZMO1278	0	1000	0	2.3.1.41	FALSE	Membrane Lipid Metabolism
KAS15	beta-ketoacyl-ACP synthase (2)	accoa_c + h_c + malACP_c --> actACP_c + co2_c + coa_c	ZMO1899	0	1000	0		FALSE	Membrane Lipid Metabolism
KDOCT2	3-deoxy-manno-octulosonate cytidylyltransferase	ctp_c + kdo_c --> ckdo_c + ppi_c	ZMO1489	0	1000	0	2.7.7.38	FALSE	Lipopolysaccharide Biosynthesis / Recycling
KDOPS	3-deoxy -D-manno-octulosonic -acid 8-phosphate synthase	ara5p_c + h2o_c + pep_c --> kdo8p_c + pi_c	ZMO1488	0	1000	0	4.1.2.16	FALSE	Lipopolysaccharide Biosynthesis / Recycling
Kt2pp	potassium transport in via proton symport (periplasm)	h_p + k_p --> h_c + k_c	ZMO1209	0	1000	0		FALSE	Inorganic Ion Transport and Metabolism
Ktex	potassium transport via diffusion (extracellular to periplasm)	k_e <=> k_p		-1000	1000	0		TRUE	Transport, Outer Membrane Porin
LACZ	b-galactosidase	h2o_c + lcts_c --> gal_c + glc__D_c	ZMO0904	0	1000	0	3.2.1.23	FALSE	Alternate Carbon Metabolism
LALADGLUtex	L-alanyl-D-glutamate transport via diffusion (extracellular to periplasm)	LalaDglu_e <=> LalaDglu_p		-1000	1000	0		TRUE	Transport, Outer Membrane Porin
LALADGLUtpp	L-alanyl-D-glutamate transport in via proton symport (periplasm)	LalaDglu_p + h_p --> LalaDglu_c + h_c	ZMO1001	0	1000	0		FALSE	Transport, Inner Membrane
LALALGLUtex	L-alanyl-L-glutamate transport via diffusion (extracellular to periplasm)	LalaLglu_e <=> LalaLglu_p		-1000	1000	0		TRUE	Transport, Outer Membrane Porin
LALALGLUtpp	L-alanyl-L-glutamate transport in via proton symport (periplasm)	LalaLglu_p + h_p --> LalaLglu_c + h_c	ZMO1001	0	1000	0		FALSE	Transport, Inner Membrane
LDH_D	D-lactate dehydrogenase	lac__D_c + nad_c <=> h_c + nadh_c + pyr_c	ZMO0256 or ZMO1237	-1000	1000	0	1.1.1.28	TRUE	Pyruvate Metabolism
LDH_D2_Q10	D-lactate dehydrogenase	lac__D_c + q10_c --> pyr_c + q10h2_c	ZMO0256	0	1000	0	1.1.2.4	FALSE	Oxidative Phosphorylation
LEUTAi	leucine transaminase (irreversible)	4mop_c + glu__L_c --> akg_c + leu__L_c	ZMO0913	0	1000	0	2.6.1.42	FALSE	Valine, Leucine, and Isoleucine Metabolism
LEUTRS	Leucyl-tRNA synthetase	atp_c + leu__L_c + trnaleu_c --> amp_c + leutrna_c + ppi_c	ZMO1435	0	1000	0	6.1.1.4	FALSE	tRNA Charging
LGTHL	lactoylglutathione lyase	gthrd_c + mthgxl_c --> lgt__S_c	ZMO0030 or ZMO0760 or ZMO1721	0	1000	0	4.4.1.5	FALSE	Methylglyoxal Metabolism
LIPOCT	Lipoyl(octanoyl) transferase	h_c + ocACP_c --> ACP_c + octapb_c	ZMO1302	0	1000	0		FALSE	Cofactor and Prosthetic Group Biosynthesis
LIPOS	Lipoate synthase	4fe4s_c + 2.0 amet_c + h_c + nad_c + octapb_c --> 2fe2s_c + 2.0 dad__5_c + 2.0 fe2_c + lipopb_c + 2.0 met__L_c + nadh_c	ZMO1132	0	1000	0		FALSE	Cofactor and Prosthetic Group Biosynthesis
LYSt3pp	L-lysine transport out via proton antiport (cytoplasm to periplasm)	h_p + lys__L_c --> h_c + lys__L_p	ZMO1973	0	1000	0		FALSE	Transport, Inner Membrane
LYStex	L-lysine transport via diffusion (extracellular to periplasm)	lys__L_e <=> lys__L_p		-1000	1000	0		TRUE	Transport, Outer Membrane Porin
LYSTRS	Lysyl-tRNA synthetase	atp_c + lys__L_c + trnalys_c --> amp_c + lystrna_c + ppi_c	ZMO0890	0	1000	0	6.1.1.6	FALSE	tRNA Charging
MALCOAMT	Malonyl-CoA methyltransferase	amet_c + malcoa_c --> ahcys_c + malcoame_c	ZMO1915	0	1000	0	2.1.1.197	FALSE	Cofactor and Prosthetic Group Biosynthesis
MALTATr	maltose O-acetyltransferase	accoa_c + malt_c <=> acmalt_c + coa_c	ZMO1806	-1000	1000	0	2.3.1.79	TRUE	Alternate Carbon Metabolism
MAN1PT	mannose-1-phosphate guanylyltransferase	gtp_c + h_c + man1p_c --> gdpmann_c + ppi_c	ZMO1233	0	1000	0	2.7.7.13	FALSE	Cell Envelope Biosynthesis
MAN1PT2	mannose-1-phosphate guanylyltransferase (GDP)	gdp_c + h_c + man1p_c --> gdpmann_c + pi_c	ZMO1233	0	1000	0	2.7.7.22	FALSE	Cell Envelope Biosynthesis
MAN6PI	mannose-6-phosphate isomerase	man6p_c <=> f6p_c	ZMO1233	-1000	1000	0	5.3.1.8	TRUE	Alternate Carbon Metabolism
MCOATA	Malonyl-CoA-ACP transacylase	ACP_c + malcoa_c <=> coa_c + malACP_c	ZMO1223 and ZMO1279	-1000	1000	0	2.3.1.39	TRUE	Membrane Lipid Metabolism
MCPST	3-mercaptopyruvate sulfurtransferase	cyan_c + mercppyr_c --> h_c + pyr_c + tcynt_c	ZMO1460	0	1000	0	2.8.1.2	FALSE	Cysteine Metabolism
ME1	malic enzyme (NAD)	mal__L_c + nad_c --> co2_c + nadh_c + pyr_c	ZMO1955	0	1000	0	1.1.1.38	FALSE	Anaplerotic Reactions
MECDPDH5	2C-methyl-D-erythritol 2,4 cyclodiphosphate dehydratase	2mecdp_c + 2.0 flxr_c + h_c --> 2.0 flxso_c + h2mb4p_c + h2o_c	ZMO0180 and ZMO1851	0	1000	0	1.17.7.3	FALSE	Cofactor and Prosthetic Group Biosynthesis
MECDPS	2-C-methyl-D-erythritol 2,4-cyclodiphosphate synthase	2p4c2me_c --> 2mecdp_c + cmp_c	ZMO1128	0	1000	0	4.6.1.12	FALSE	Cofactor and Prosthetic Group Biosynthesis
MEOHtex	Methanol transport via diffusion (extracellular to periplasm)	meoh_e <=> meoh_p		-1000	1000	0		TRUE	Transport, Outer Membrane Porin
MEOHtrpp	Methanol reversible transport via diffusion (periplasm)	meoh_p <=> meoh_c	s0001	-1000	1000	0		TRUE	Transport, Inner Membrane
MEPCT	2-C-methyl-D-erythritol 4-phosphate cytidylyltransferase	2me4p_c + ctp_c + h_c --> 4c2me_c + ppi_c	ZMO1128 or ZMO0353	0	1000	0	2.7.7.60	FALSE	Cofactor and Prosthetic Group Biosynthesis
METAT	methionine adenosyltransferase	atp_c + h2o_c + met__L_c --> amet_c + pi_c + ppi_c	ZMO0273	0	1000	0	2.5.1.6	FALSE	Methionine Metabolism
METB1	O-Acetyl-L-homoserine succinate-lyase (adding cysteine)	achms_c + cys__L_c --> ac_c + cyst__L_c + h_c	ZMO0676	0	1000	0	2.5.1.48	FALSE	Methionine Metabolism
METOX1s	methionine oxidation (spontaneous)	h2o2_c + met__L_c --> h2o_c + metsox__S__L_c	s0001	0	1000	0		FALSE	Methionine Metabolism
METOX2s	methionine oxidation 2 (spontaneous)	h2o2_c + met__L_c --> h2o_c + metsox__R__L_c	s0001	0	1000	0		FALSE	Methionine Metabolism
METS	methionine synthase	5mthf_c + hcys__L_c --> h_c + met__L_c + thf_c	ZMO1745 or ZMO1000	0	1000	0	2.1.1.13	FALSE	Methionine Metabolism
METSOXR1	L-methionine-S-oxide reductase	metsox__S__L_c + trdrd_c --> h2o_c + met__L_c + trdox_c	ZMO0998 and ZMO1097	0	1000	0	1.8.4.5	FALSE	Methionine Metabolism
METTRS	Methionyl-tRNA synthetase	atp_c + met__L_c + trnamet_c --> amp_c + mettrna_c + ppi_c	ZMO1092	0	1000	0	6.1.1.10	FALSE	tRNA Charging
MG2t3_2pp	magnesium (Mg+2) transport in/out via proton antiport (periplasm)	2.0 h_c + mg2_p <=> 2.0 h_p + mg2_c	ZMO0866 or ZMO0770	-1000	1000	0		TRUE	Inorganic Ion Transport and Metabolism
MG2tex	magnesium (Mg+2) transport via diffusion (extracellular to periplasm)	mg2_e <=> mg2_p		-1000	1000	0		TRUE	Transport, Outer Membrane Porin
MI1PP	myo-inositol 1-phosphatase	h2o_c + mi1p__D_c --> inost_c + pi_c	ZMO0329	0	1000	0	3.1.3.25	FALSE	Cell Envelope Biosynthesis
MINOHPtexi	myo-inositol phosphate transport via diffusion (extracellular to periplasm)	minohp_e --> minohp_p		0	1000	0		FALSE	Transport, Outer Membrane
MN2t3pp	manganese (Mn+2) transport out via proton antiport (periplasm)	h_p + mn2_c --> h_c + mn2_p	ZMO0866	0	1000	0		FALSE	Inorganic Ion Transport and Metabolism
MNLDH2	Mannitol dehydrogenase (fructose)	mnl_c + nad_c <=> fru_c + h_c + nadh_c	ZMO1449	-1000	1000	0		TRUE	Alternate Carbon Metabolism
MNLDHr	Mannitol dehydrogenase	mnl_c + nad_c <=> h_c + man_c + nadh_c	ZMO1449	-1000	1000	0		TRUE	Alternate Carbon Metabolism
Mntex	Manganese (Mn+2) transport via diffusion (extracellular to periplasm)	mn2_e <=> mn2_p		-1000	1000	0		TRUE	Transport, Outer Membrane Porin
MOBDabcpp	molybdate transport via ABC system (periplasm)	atp_c + h2o_c + mobd_p --> adp_c + h_c + mobd_c + pi_c		0	1000	0		FALSE	Inorganic Ion Transport and Metabolism
MOBDtex	molybdate transport via diffusion (extracellular to periplasm)	mobd_e <=> mobd_p		-1000	1000	0		TRUE	Transport, Outer Membrane Porin
MOHMT	3-methyl-2-oxobutanoate hydroxymethyltransferase	3mob_c + h2o_c + mlthf_c --> 2dhp_c + thf_c	ZMO1952 or ZMO1970	0	1000	0	2.1.2.11	FALSE	Cofactor and Prosthetic Group Biosynthesis
MSO3abcpp	methanesulfonate transport via ABC system (periplasm)	atp_c + h2o_c + mso3_p --> adp_c + h_c + mso3_c + pi_c	ZMO1261 and ZMO1262 and ZMO1263	0	1000	0		FALSE	Transport, Inner Membrane
MSO3tex	methanesulfonate transport via diffusion (extracellular to periplasm)	mso3_e <=> mso3_p		-1000	1000	0		TRUE	Transport, Outer Membrane Porin
MTHFC	methenyltetrahydrofolate cyclohydrolase	h2o_c + methf_c <=> 10fthf_c + h_c	ZMO0914	-1000	1000	0	3.5.4.9	TRUE	Folate Metabolism
MTHFD	methylenetetrahydrofolate dehydrogenase (NADP)	mlthf_c + nadp_c <=> methf_c + nadph_c	ZMO0914	-1000	1000	0	1.5.1.5	TRUE	Folate Metabolism
MTHFR2	5,10-methylenetetrahydrofolate reductase (NADH)	2.0 h_c + mlthf_c + nadh_c --> 5mthf_c + nad_c	ZMO1747	0	1000	0	1.5.1.20	FALSE	Folate Metabolism
N2Otex	nitrious oxide transport via diffusion (extracellular to periplasm)	n2o_e <=> n2o_p		-1000	1000	0		TRUE	Transport, Outer Membrane Porin
N2Otpp	nitrious oxide transport (diffusion)	n2o_p <=> n2o_c	s0001	-1000	1000	0		TRUE	Inorganic Ion Transport and Metabolism
N2tex	N2 transport	n2_p <=> n2_c		-1000	1000	0		TRUE	Transport, Inner Membrane
N2tpp	N2 transport	n2_e --> n2_p		0	1000	0		FALSE	Transport, Outer Membrane
NADDP	NAD diphosphatase	h2o_c + nad_c --> amp_c + 2.0 h_c + nmn_c	ZMO0364	0	1000	0	3.6.1.22	FALSE	Cofactor and Prosthetic Group Biosynthesis
NADH5_Q10	NADH dehydrogenase (ubiquinone-10)	h_c + nadh_c + q10_c --> nad_c + q10h2_c	ZMO1113	0	1000	0	1.6.5.3	FALSE	Oxidative Phosphorylation
NADK	NAD kinase	atp_c + nad_c --> adp_c + h_c + nadp_c	ZMO1329	0	1000	0	2.7.1.23	FALSE	Cofactor and Prosthetic Group Biosynthesis
NADS1	NAD synthase (nh3)	atp_c + dnad_c + nh4_c --> amp_c + h_c + nad_c + ppi_c	ZMO0899	0	1000	0	6.3.1.5	FALSE	Cofactor and Prosthetic Group Biosynthesis
NAt3_2pp	sodium proton antiporter (H:NA is 2) (periplasm)	2.0 h_p + na1_c --> 2.0 h_c + na1_p	ZMO0119	0	1000	0		FALSE	Inorganic Ion Transport and Metabolism
NAtex	sodium transport via diffusion (extracellular to periplasm)	na1_e <=> na1_p		-1000	1000	0		TRUE	Transport, Outer Membrane Porin
NDPK1	nucleoside-diphosphate kinase (ATP:GDP)	atp_c + gdp_c <=> adp_c + gtp_c	ZMO0538	-1000	1000	0	2.7.4.6	TRUE	Nucleotide Salvage Pathway
NDPK2	nucleoside-diphosphate kinase (ATP:UDP)	atp_c + udp_c <=> adp_c + utp_c	ZMO0538	-1000	1000	0	2.7.4.6	TRUE	Nucleotide Salvage Pathway
NDPK3	nucleoside-diphosphate kinase (ATP:CDP)	atp_c + cdp_c <=> adp_c + ctp_c	ZMO0538	-1000	1000	0	2.7.4.6	TRUE	Nucleotide Salvage Pathway
NDPK4	nucleoside-diphosphate kinase (ATP:dTDP)	atp_c + dtdp_c <=> adp_c + dttp_c	ZMO0538	-1000	1000	0	2.7.4.6	TRUE	Nucleotide Salvage Pathway
NDPK5	nucleoside-diphosphate kinase (ATP:dGDP)	atp_c + dgdp_c <=> adp_c + dgtp_c	ZMO0538	-1000	1000	0	2.7.4.6	TRUE	Nucleotide Salvage Pathway
NDPK6	nucleoside-diphosphate kinase (ATP:dUDP)	atp_c + dudp_c <=> adp_c + dutp_c	ZMO0538	-1000	1000	0	2.7.4.6	TRUE	Nucleotide Salvage Pathway
NDPK7	nucleoside-diphosphate kinase (ATP:dCDP)	atp_c + dcdp_c <=> adp_c + dctp_c	ZMO0538	-1000	1000	0	2.7.4.6	TRUE	Nucleotide Salvage Pathway
NDPK8	nucleoside-diphosphate kinase (ATP:dADP)	atp_c + dadp_c <=> adp_c + datp_c	ZMO0538	-1000	1000	0	2.7.4.6	TRUE	Nucleotide Salvage Pathway
NFORGLUAH	N-formyl-L-glutamate amidohydrolase	Nforglu_c + h2o_c --> formate_c + glu__L_c + 2.0 h_c	ZMO1181 or ZMO1395	0	1000	0	3.5.1.68	FALSE	Histidine Metabolism
NH4tex	ammonia transport via diffusion (extracellular to periplasm)	nh4_e <=> nh4_p		-1000	1000	0		TRUE	Transport, Outer Membrane Porin
NH4tpp	ammonia reversible transport (periplasm)	nh4_p <=> nh4_c	ZMO0346 or s0001	-1000	1000	0		TRUE	Inorganic Ion Transport and Metabolism
NI2t3pp	nickle (Ni+2) transport out via proton antiport (periplasm)	h_p + ni2_c --> h_c + ni2_p	ZMO0866	0	1000	0		FALSE	Inorganic Ion Transport and Metabolism
NI2tex	nickel transport via diffusion (extracellular to periplasm)	ni2_e <=> ni2_p		-1000	1000	0		TRUE	Transport, Outer Membrane Porin
NIT1b	nitrogenase	16.0 atp_c + 4.0 fdxr__4_2_c + 16.0 h2o_c + n2_c <=> 16.0 adp_c + 4.0 fdxo__4_2_c + h2_c + 6.0 h_c + 2.0 nh4_c + 16.0 pi_c	ZMO1823 and ZMO1824 and ZMO1825	-1000	1000	0	1.18.6.1	TRUE	Nitrogen Metabolism
NMNAT	nicotinamide-nucleotide adenylyltransferase	atp_c + h_c + nmn_c --> nad_c + ppi_c	ZMO1662	0	1000	0	2.7.7.1	FALSE	Cofactor and Prosthetic Group Biosynthesis
NMNPtpp	NMN permease (periplasm)	nmn_p --> nmn_c	ZMO1564	0	1000	0		FALSE	Transport, Inner Membrane
NMNtex	NMN transport via diffusion (extracellular to periplasm)	nmn_e <=> nmn_p		-1000	1000	0		TRUE	Transport, Outer Membrane Porin
NNATr	nicotinate-nucleotide adenylyltransferase	atp_c + h_c + nicrnt_c <=> dnad_c + ppi_c	ZMO1662	-1000	1000	0	2.7.7.18	TRUE	Nucleotide Salvage Pathway
NNDPR	nicotinate-nucleotide diphosphorylase (carboxylating)	2.0 h_c + prpp_c + quln_c --> co2_c + nicrnt_c + ppi_c	ZMO1870	0	1000	0	2.4.2.19	FALSE	Cofactor and Prosthetic Group Biosynthesis
NOtex	nitric oxide transport via diffusion (extracellular to periplasm)	no_e <=> no_p		-1000	1000	0		TRUE	Transport, Outer Membrane Porin
NOtpp	NO transport (diffusion)	no_p <=> no_c	s0001	-1000	1000	0		TRUE	Inorganic Ion Transport and Metabolism
NTD1	5'-nucleotidase (dUMP)	dump_c + h2o_c --> duri_c + pi_c	ZMO0985	0	1000	0	3.1.3.5	FALSE	Nucleotide Salvage Pathway
NTD10	5'-nucleotidase (XMP)	h2o_c + xmp_c --> pi_c + xtsn_c	ZMO0985	0	1000	0	3.1.3.5	FALSE	Nucleotide Salvage Pathway
NTD11	5'-nucleotidase (IMP)	h2o_c + imp_c --> ins_c + pi_c	ZMO0985	0	1000	0	3.1.3.5	FALSE	Nucleotide Salvage Pathway
NTD12	5'-nucleotidase (dIMP)	dimp_c + h2o_c --> din_c + pi_c	ZMO0985	0	1000	0	3.1.3.5	FALSE	Nucleotide Salvage Pathway
NTD2	5'-nucleotidase (UMP)	h2o_c + ump_c --> pi_c + uri_c	ZMO0985	0	1000	0	3.1.3.5	FALSE	Nucleotide Salvage Pathway
NTD3	5'-nucleotidase (dCMP)	dcmp_c + h2o_c --> dcyt_c + pi_c	ZMO0985	0	1000	0	3.1.3.5	FALSE	Nucleotide Salvage Pathway
NTD4	5'-nucleotidase (CMP)	cmp_c + h2o_c --> cytd_c + pi_c	ZMO0985	0	1000	0	3.1.3.5	FALSE	Nucleotide Salvage Pathway
NTD5	5'-nucleotidase (dTMP)	dtmp_c + h2o_c --> pi_c + thymd_c	ZMO0985	0	1000	0	3.1.3.5	FALSE	Nucleotide Salvage Pathway
NTD6	5'-nucleotidase (dAMP)	damp_c + h2o_c --> dad__2_c + pi_c	ZMO0985	0	1000	0	3.1.3.5	FALSE	Nucleotide Salvage Pathway
NTD7	5'-nucleotidase (AMP)	amp_c + h2o_c --> adn_c + pi_c	ZMO0985	0	1000	0	3.1.3.5	FALSE	Nucleotide Salvage Pathway
NTD8	5'-nucleotidase (dGMP)	dgmp_c + h2o_c --> dgsn_c + pi_c	ZMO0985	0	1000	0	3.1.3.5	FALSE	Nucleotide Salvage Pathway
NTD9	5'-nucleotidase (GMP)	gmp_c + h2o_c --> gsn_c + pi_c	ZMO0985	0	1000	0	3.1.3.5	FALSE	Nucleotide Salvage Pathway
NTP3pp	nucleoside-triphosphatase (GTP) (periplasm)	gtp_p + h2o_p --> gdp_p + h_p + pi_p	ZMO0061	0	1000	0	3.6.1.15	FALSE	Nucleotide Salvage Pathway
NTPP1	Nucleoside triphosphate pyrophosphorylase (dgtp)	dgtp_c + h2o_c --> dgmp_c + h_c + ppi_c	ZMO1095	0	1000	0		FALSE	Nucleotide Salvage Pathway
NTPP10	Nucleoside triphosphate pyrophosphorylase (ditp)	ditp_c + h2o_c --> dimp_c + h_c + ppi_c	ZMO0013	0	1000	0	3.6.1.19	FALSE	Nucleotide Salvage Pathway
NTPP11	Nucleoside triphosphate pyrophosphorylase (xtp)	h2o_c + xtp_c --> h_c + ppi_c + xmp_c	ZMO0013	0	1000	0	3.6.1.19	FALSE	Nucleotide Salvage Pathway
NTPP2	Nucleoside triphosphate pyrophosphorylase (gtp)	gtp_c + h2o_c --> gmp_c + h_c + ppi_c	ZMO1095	0	1000	0		FALSE	Nucleotide Salvage Pathway
NTPP3	Nucleoside triphosphate pyrophosphorylase (dctp)	dctp_c + h2o_c --> dcmp_c + h_c + ppi_c	ZMO1095	0	1000	0		FALSE	Nucleotide Salvage Pathway
NTPP4	Nucleoside triphosphate pyrophosphorylase (ctp)	ctp_c + h2o_c --> cmp_c + h_c + ppi_c	ZMO1095	0	1000	0		FALSE	Nucleotide Salvage Pathway
NTPP5	Nucleoside triphosphate pyrophosphorylase (datp)	datp_c + h2o_c --> damp_c + h_c + ppi_c	ZMO1095	0	1000	0		FALSE	Nucleotide Salvage Pathway
NTPP6	Nucleoside triphosphate pyrophosphorylase (atp)	atp_c + h2o_c --> amp_c + h_c + ppi_c	ZMO1095	0	1000	0		FALSE	Nucleotide Salvage Pathway
NTPP7	Nucleoside triphosphate pyrophosphorylase (dttp)	dttp_c + h2o_c --> dtmp_c + h_c + ppi_c	ZMO1095	0	1000	0		FALSE	Nucleotide Salvage Pathway
NTPP8	Nucleoside triphosphate pyrophosphorylase (utp)	h2o_c + utp_c --> h_c + ppi_c + ump_c	ZMO1095	0	1000	0		FALSE	Nucleotide Salvage Pathway
NTPP9	Nucleoside triphosphate pyrophosphorylase (itp)	h2o_c + itp_c --> h_c + imp_c + ppi_c	ZMO0013	0	1000	0	3.6.1.19	FALSE	Nucleotide Salvage Pathway
NTPTP1	Nucleoside triphosphate tripolyhydrolase	dgtp_c + h2o_c --> dgsn_c + pppi_c	ZMO1485 or ZMO0842	0	1000	0	3.1.5.1	FALSE	Nucleotide Salvage Pathway
NTPTP2	Nucleoside triphosphate tripolyhydrolase	gtp_c + h2o_c --> gsn_c + pppi_c	ZMO1485 or ZMO0842	0	1000	0	3.1.5.1	FALSE	Nucleotide Salvage Pathway
NTRLASE	Nitrilase	2.0 h2o_c + ind3acnl_c <=> ind3ac_c + nh4_c	ZMO1207 or ZMO1439	-1000	1000	0	3.5.5.1	TRUE	Nitrogen Metabolism
NTRLASE2	Nitrilase	aprop_c + 2.0 h2o_c <=> ala__L_c + nh4_c	ZMO1207 or ZMO1439	-1000	1000	0	3.5.5.1	TRUE	Nitrogen Metabolism
NTRLASE3	Nitrilase	acybut_c + 2.0 h2o_c <=> glu__L_c + nh4_c	ZMO1207 or ZMO1439	-1000	1000	0	3.5.5.1	TRUE	Nitrogen Metabolism
O2tex	oxygen transport via diffusion (extracellular to periplasm)	o2_e <=> o2_p		-1000	1000	0		TRUE	Transport, Outer Membrane Porin
O2tpp	o2 transport via diffusion (periplasm)	o2_p <=> o2_c	s0001	-1000	1000	0		TRUE	Inorganic Ion Transport and Metabolism
OAADC	oxaloacetate decarboxylase	h_c + oaa_c --> co2_c + pyr_c	ZMO0997	0	1000	0	4.1.1.3	FALSE	Pyruvate Metabolism
OBTFL	2-Oxobutanoate formate lyase	2obut_c + coa_c --> formate_c + ppcoa_c	ZMO1569 and ZMO1570	0	1000	0		FALSE	Alternate Carbon Metabolism
OCBT	ornithine carbamoyltransferase	cbp_c + orn_c <=> citr__L_c + h_c + pi_c	ZMO0409	-1000	1000	0	2.1.3.3	TRUE	Arginine and Proline Metabolism
OGMEACPD	3-Oxo-glutaryl-[ACP] methyl ester dehydratase	hgmeACP_c --> egmeACP_c + h2o_c	ZMO1146	0	1000	0	4.2.1.59	FALSE	Cofactor and Prosthetic Group Biosynthesis
OGMEACPR	3-Oxo-glutaryl-[ACP] methyl ester reductase	h_c + nadph_c + ogmeACP_c --> hgmeACP_c + nadp_c	ZMO1222	0	1000	0	1.1.1.100	FALSE	Cofactor and Prosthetic Group Biosynthesis
OGMEACPS	3-Oxo-glutaryl-[ACP] methyl ester synthase	h_c + malACP_c + malcoame_c --> co2_c + coa_c + ogmeACP_c	ZMO1899	0	1000	0		FALSE	Cofactor and Prosthetic Group Biosynthesis
OHPBAT	O-Phospho-4-hydroxy-L-threonine:2-oxoglutarate aminotransferase	glu__L_c + ohpb_c <=> akg_c + phthr_c	ZMO1684	-1000	1000	0	2.6.1.52	TRUE	Cofactor and Prosthetic Group Biosynthesis
OMCDC	2-Oxo-4-methyl-3-carboxypentanoate decarboxylation	3c4mop_c + h_c --> 4mop_c + co2_c	s0001	0	1000	0		FALSE	Valine, Leucine, and Isoleucine Metabolism
OMPDC	orotidine-5'-phosphate decarboxylase	h_c + orot5p_c --> co2_c + ump_c	ZMO0587	0	1000	0	4.1.1.23	FALSE	Purine and Pyrimidine Biosynthesis
OPMEACPD	3-Oxo-pimeloyl-[ACP] methyl ester dehydratase	hpmeACP_c --> epmeACP_c + h2o_c	ZMO1146	0	1000	0	4.2.1.59	FALSE	Cofactor and Prosthetic Group Biosynthesis
OPMEACPR	3-Oxo-pimeloyl-[ACP] methyl ester reductase	h_c + nadph_c + opmeACP_c --> hpmeACP_c + nadp_c	ZMO1222	0	1000	0	1.1.1.100	FALSE	Cofactor and Prosthetic Group Biosynthesis
OPMEACPS	3-Oxo-pimeloyl-[ACP] methyl ester synthase	gmeACP_c + h_c + malACP_c --> ACP_c + co2_c + opmeACP_c	ZMO1278	0	1000	0	2.3.1.41	FALSE	Cofactor and Prosthetic Group Biosynthesis
ORNCD	Ornithine cyclodeaminase	orn_c <=> nh4_c + pro__L_c	ZMO1975	-1000	1000	0	4.3.1.12	TRUE	Arginine and Proline Metabolism
ORNDC	Ornithine Decarboxylase	h_c + orn_c --> co2_c + ptrc_c	ZMO1020	0	1000	0	4.1.1.17	FALSE	Arginine and Proline Metabolism
ORNTAC	Ornithine transacetylase	acorn_c + glu__L_c <=> acglu_c + orn_c	ZMO0923	-1000	1000	0	2.3.1.35	TRUE	Arginine and Proline Metabolism
ORPT	orotate phosphoribosyltransferase	orot5p_c + ppi_c <=> orot_c + prpp_c	ZMO1707	-1000	1000	0	2.4.2.10	TRUE	Purine and Pyrimidine Biosynthesis
OXGDC	2 oxoglutarate decarboxylase	akg_c + h_c <=> co2_c + sucsal_c	ZMO0687	-1000	1000	0		TRUE	Arginine and Proline Metabolism
P5CR	pyrroline-5-carboxylate reductase	1pyr5c_c + 2.0 h_c + nadph_c --> nadp_c + pro__L_c	ZMO0311 or ZMO1303	0	1000	0	1.5.1.2	FALSE	Arginine and Proline Metabolism
PANTS	pantothenate synthase	ala__B_c + atp_c + pant__R_c --> amp_c + h_c + pnto__R_c + ppi_c	ZMO1971	0	1000	0	6.3.2.1	FALSE	Cofactor and Prosthetic Group Biosynthesis
PAPPT3	phospho-N-acetylmuramoyl-pentapeptide-transferase (meso-2,6-diaminopimelate)	udcpp_c + ugmda_c --> uagmda_c + ump_c	ZMO0828	0	1000	0	2.7.8.13	FALSE	Cell Envelope Biosynthesis
PAPSR	phosphoadenylyl-sulfate reductase (thioredoxin)	paps_c + trdrd_c --> 2.0 h_c + pap_c + so3_c + trdox_c	ZMO0007 and ZMO1097	0	1000	0	1.8.4.8	FALSE	Cysteine Metabolism
PAPSR2	phosphoadenylyl-sulfate reductase (glutaredoxin)	grxrd_c + paps_c --> grxox_c + 2.0 h_c + pap_c + so3_c	( ZMO0007 and ZMO0573 ) or ( ZMO0007 and ZMO1873 ) or ( ZMO0007 and ZMO0753 )	0	1000	0	1.8.4.8	FALSE	Cysteine Metabolism
PDH	pyruvate dehydrogenase	coa_c + nad_c + pyr_c --> accoa_c + co2_c + nadh_c	ZMO1605 and ZMO1606 and ZMO0510 and ZMO0512	0	1000	0	1.2.4.1	FALSE	Glycolysis/Gluconeogenesis
PDX5PO2	pyridoxine 5'-phosphate oxidase (anaerboic	nad_c + pdx5p_c --> h_c + nadh_c + pydx5p_c		0	1000	0		FALSE	Cofactor and Prosthetic Group Biosynthesis
PDX5POi	pyridoxine 5'-phosphate oxidase	o2_c + pdx5p_c --> h2o2_c + pydx5p_c	ZMO0851	0	1000	0	1.4.3.5	FALSE	Cofactor and Prosthetic Group Biosynthesis
PDX5PS	Pyridoxine 5'-phosphate synthase	dxyl5p_c + nad_c + phthr_c --> co2_c + 2.0 h2o_c + h_c + nadh_c + pdx5p_c + pi_c	ZMO1313 and ZMO1708	0	1000	0		FALSE	Cofactor and Prosthetic Group Biosynthesis
PERD	Erythronate 4-phosphate (4per) dehydrogenase	4per_c + nad_c <=> h_c + nadh_c + ohpb_c	ZMO1008	-1000	1000	0		TRUE	Cofactor and Prosthetic Group Biosynthesis
PFL	pyruvate formate lyase	coa_c + pyr_c --> accoa_c + formate_c	ZMO1569 and ZMO1570	0	1000	0		FALSE	Pyruvate Metabolism
PGAMT	phosphoglucosamine mutase	gam1p_c <=> gam6p_c	ZMO1002	-1000	1000	0	5.4.2.10	TRUE	Cell Envelope Biosynthesis
PGCD	phosphoglycerate dehydrogenase	3pg_c + nad_c --> 3php_c + h_c + nadh_c	ZMO1685	0	1000	0	1.1.1.95	FALSE	Glycine and Serine Metabolism
PGI	glucose-6-phosphate isomerase	g6p_c <=> f6p_c	ZMO1212	-1000	1000	0	5.3.1.9	TRUE	Glycolysis/Gluconeogenesis
PGK	phosphoglycerate kinase	3pg_c + atp_c <=> 13dpg_c + adp_c	ZMO0178	-1000	1000	0	2.7.2.3	TRUE	Glycolysis/Gluconeogenesis
PGL	6-phosphogluconolactonase	6pgl_c + h2o_c --> 6pgc_c + h_c	ZMO1478	0	1000	0	3.1.1.31	FALSE	Pentose Phosphate Pathway
PGLYCP	Phosphoglycolate phosphatase	2pglyc_c + h2o_c --> glyclt_c + pi_c	ZMO0497 or ZMO1805	0	1000	0	3.1.3.18	FALSE	Alternate Carbon Metabolism
PGM	phosphoglycerate mutase	2pg_c <=> 3pg_c	ZMO1240	-1000	1000	0	5.4.2.1	TRUE	Glycolysis/Gluconeogenesis
PGMT	phosphoglucomutase	g1p_c <=> g6p_c	ZMO0442	-1000	1000	0	5.4.2.2	TRUE	Alternate Carbon Metabolism
PHETA1	phenylalanine transaminase	akg_c + phe__L_c <=> glu__L_c + phpyr_c	ZMO0913	-1000	1000	0	2.6.1.58	TRUE	Tyrosine, Tryptophan, and Phenylalanine Metabolism
PHETRS	Phenylalanyl-tRNA synthetase	atp_c + phe__L_c + trnaphe_c --> amp_c + phetrna_c + ppi_c	ZMO1513 and ZMO1514	0	1000	0	6.1.1.20	FALSE	tRNA Charging
PHYTSpp	Phytase (periplasm)	6.0 h2o_p + minohp_p --> inost_p + 6.0 pi_p	ZMO0061	0	1000	0		FALSE	Alternate Carbon Metabolism
PItex	phosphate transport via diffusion (extracellular to periplasm)	pi_e <=> pi_p		-1000	1000	0		TRUE	Transport, Outer Membrane Porin
PIuabcpp	phosphate transport via ABC system (uptake, periplasm)	atp_c + h2o_c + pi_p --> adp_c + h_c + 2.0 pi_c	ZMO1047 and ZMO1048 and ZMO1049 and ZMO1050	0	1000	0		FALSE	Inorganic Ion Transport and Metabolism
PMANM	phosphomannomutase	man1p_c <=> man6p_c	ZMO0339	-1000	1000	0	5.4.2.8	TRUE	Alternate Carbon Metabolism
PMDPHT	pyrimidine phosphatase	5aprbu_c + h2o_c --> 4r5au_c + pi_c		0	1000	0		FALSE	Cofactor and Prosthetic Group Biosynthesis
PMEACPE	Pimeloyl-[ACP] methyl ester esterase	h2o_c + pmeACP_c --> meoh_c + pimACP_c	ZMO1916	0	1000	0		FALSE	Cofactor and Prosthetic Group Biosynthesis
PMPK	phosphomethylpyrimidine kinase	4ampm_c + atp_c --> 2mahmp_c + adp_c	ZMO1003	0	1000	0	2.7.4.7	FALSE	Cofactor and Prosthetic Group Biosynthesis
PNTK	pantothenate kinase	atp_c + pnto__R_c --> 4ppan_c + adp_c + h_c	ZMO1867	0	1000	0	2.7.1.33	FALSE	Cofactor and Prosthetic Group Biosynthesis
PNTOt4pp	(R)-Pantothenate transport	na1_p + pnto__R_p --> na1_c + pnto__R_c		0	1000	0		FALSE	Transport, Inner Membrane
PNTOtex	(R)-Pantothenate transport	pnto__R_e <=> pnto__R_p		-1000	1000	0		TRUE	Transport, Outer Membrane Porin
PPA	inorganic diphosphatase	h2o_c + ppi_c --> h_c + 2.0 pi_c	ZMO0985 or ZMO1507 or ZMO0403	0	1000	0	3.6.1.1	FALSE	Anaplerotic Reactions
PPA2	inorganic triphosphatase	h2o_c + pppi_c --> h_c + pi_c + ppi_c	ZMO0403 or ZMO0985	0	1000	0	3.6.1.1	FALSE	Anaplerotic Reactions
PPBNGS	porphobilinogen synthase	2.0 5aop_c --> 2.0 h2o_c + h_c + ppbng_c	ZMO1879	0	1000	0	4.2.1.24	FALSE	Cofactor and Prosthetic Group Biosynthesis
PPC	phosphoenolpyruvate carboxylase	co2_c + h2o_c + pep_c --> h_c + oaa_c + pi_c	ZMO1496	0	1000	0	4.1.1.31	FALSE	Anaplerotic Reactions
PPCDC	phosphopantothenoylcysteine decarboxylase	4ppcys_c + h_c --> co2_c + pan4p_c	ZMO1190	0	1000	0	4.1.1.36	FALSE	Cofactor and Prosthetic Group Biosynthesis
PPGPPDP	guanosine-3',5'-bis(diphosphate) 3'-diphosphatase	h2o_c + ppgpp_c --> gdp_c + ppi_c	ZMO0086	0	1000	0	3.1.7.2	FALSE	Cofactor and Prosthetic Group Biosynthesis
PPK2r	polyphosphate kinase	atp_c + ppi_c <=> adp_c + pppi_c	ZMO0712	-1000	1000	0	2.7.4.1	TRUE	Oxidative Phosphorylation
PPKr	polyphosphate kinase	atp_c + pi_c <=> adp_c + ppi_c	ZMO0712	-1000	1000	0	2.7.4.1	TRUE	Oxidative Phosphorylation
PPNCL2	phosphopantothenate-cysteine ligase	4ppan_c + ctp_c + cys__L_c --> 4ppcys_c + cmp_c + h_c + ppi_c	ZMO1190	0	1000	0	6.3.2.5	FALSE	Cofactor and Prosthetic Group Biosynthesis
PPND	prephenate dehydrogenase	nad_c + pphn_c --> 34hpp_c + co2_c + nadh_c	ZMO0420	0	1000	0	1.3.1.12	FALSE	Tyrosine, Tryptophan, and Phenylalanine Metabolism
PPNDH	prephenate dehydratase	h_c + pphn_c --> co2_c + h2o_c + phpyr_c	ZMO1678	0	1000	0	4.2.1.51	FALSE	Tyrosine, Tryptophan, and Phenylalanine Metabolism
PRAGSr	phosphoribosylglycinamide synthase	atp_c + gly_c + pram_c <=> adp_c + gar_c + h_c + pi_c	ZMO0299	-1000	1000	0	6.3.4.13	TRUE	Purine and Pyrimidine Biosynthesis
PRAIi	phosphoribosylanthranilate isomerase (irreversible)	pran_c --> 2cpr5p_c	ZMO0586	0	1000	0	5.3.1.24	FALSE	Tyrosine, Tryptophan, and Phenylalanine Metabolism
PRAIS	phosphoribosylaminoimidazole synthase	atp_c + fpram_c --> adp_c + air_c + 2.0 h_c + pi_c	ZMO0709	0	1000	0	6.3.3.1	FALSE	Purine and Pyrimidine Biosynthesis
PRAMPC	phosphoribosyl-AMP cyclohydrolase	h2o_c + prbamp_c --> prfp_c	ZMO1178	0	1000	0	3.5.4.19	FALSE	Histidine Metabolism
PRASCSi	phosphoribosylaminoimidazolesuccinocarboxamide synthase	5aizc_c + asp__L_c + atp_c --> 25aics_c + adp_c + h_c + pi_c	ZMO1052	0	1000	0	6.3.2.6	FALSE	Purine and Pyrimidine Biosynthesis
PRATPP	phosphoribosyl-ATP pyrophosphatase	h2o_c + prbatp_c --> h_c + ppi_c + prbamp_c	ZMO1499	0	1000	0	3.6.1.31	FALSE	Histidine Metabolism
PRFGS	phosphoribosylformylglycinamidine synthase	atp_c + fgam_c + gln__L_c + h2o_c --> adp_c + fpram_c + glu__L_c + h_c + pi_c	ZMO1531 and ZMO1532 and ZMO0820	0	1000	0	6.3.5.3	FALSE	Purine and Pyrimidine Biosynthesis
PRMICI	1-(5-phosphoribosyl)-5-[(5-phosphoribosylamino)methylideneamino)imidazole-4-carboxamide isomerase	prfp_c <=> prlp_c	ZMO1501	-1000	1000	0	5.3.1.16	TRUE	Histidine Metabolism
PROTRS	Prolyl-tRNA synthetase	atp_c + pro__L_c + trnapro_c --> amp_c + ppi_c + protrna_c	ZMO0460	0	1000	0	6.1.1.15	FALSE	tRNA Charging
PRPPS	phosphoribosylpyrophosphate synthetase	atp_c + r5p_c <=> amp_c + h_c + prpp_c	ZMO1519	-1000	1000	0	2.7.6.1	TRUE	Histidine Metabolism
PSCVT	3-phosphoshikimate 1-carboxyvinyltransferase	pep_c + skm5p_c <=> 3psme_c + pi_c	ZMO1796	-1000	1000	0	2.5.1.19	TRUE	Tyrosine, Tryptophan, and Phenylalanine Metabolism
PSERT	phosphoserine transaminase	3php_c + glu__L_c --> akg_c + pser__L_c	ZMO1684	0	1000	0	2.6.1.52	FALSE	Glycine and Serine Metabolism
PSP_L	phosphoserine phosphatase (L-serine)	h2o_c + pser__L_c --> pi_c + ser__L_c	ZMO1137	0	1000	0	3.1.3.3	FALSE	Glycine and Serine Metabolism
PTPATi	pantetheine-phosphate adenylyltransferase	atp_c + h_c + pan4p_c --> dpcoa_c + ppi_c	ZMO0854	0	1000	0	2.7.7.3	FALSE	Cofactor and Prosthetic Group Biosynthesis
PYAM5PO	pyridoxamine 5'-phosphate oxidase	h2o_c + o2_c + pyam5p_c --> h2o2_c + nh4_c + pydx5p_c	ZMO0851	0	1000	0	1.4.3.5	FALSE	Cofactor and Prosthetic Group Biosynthesis
PYK	pyruvate kinase	adp_c + h_c + pep_c --> atp_c + pyr_c	ZMO0152	0	1000	0	2.7.1.40	FALSE	Glycolysis/Gluconeogenesis
PYRDC	Pyruvate decarboxylase	h_c + pyr_c --> acald_c + co2_c	ZMO1360	0	1000	0		FALSE	Pyruvate Metabolism
PYRDC3	Pyruvate decarboxylase acetoin forming	acald_c + h_c + pyr_c --> actn__S_c + co2_c	ZMO1360	0	1000	0		FALSE	Pyruvate Metabolism
QULNS	quinolinate synthase	dhap_c + iasp_c --> 2.0 h2o_c + pi_c + quln_c	ZMO1871	0	1000	0		FALSE	Cofactor and Prosthetic Group Biosynthesis
RBFK	riboflavin kinase	atp_c + ribflv_c --> adp_c + fmn_c + h_c	ZMO0322	0	1000	0	2.7.1.26	FALSE	Cofactor and Prosthetic Group Biosynthesis
RBFSa	riboflavin synthase	4r5au_c + db4p_c --> dmlz_c + 2.0 h2o_c + pi_c	ZMO0473	0	1000	0	2.5.1.78	FALSE	Cofactor and Prosthetic Group Biosynthesis
RBFSb	riboflavin synthase	2.0 dmlz_c --> 4r5au_c + ribflv_c	ZMO0475	0	1000	0	2.5.1.9	FALSE	Cofactor and Prosthetic Group Biosynthesis
RNDR1b	ribonucleoside-diphosphate reductase (ADP) (glutaredoxin)	adp_c + grxrd_c --> dadp_c + grxox_c + h2o_c	( ZMO0443 and ZMO0573 and ZMO1039 ) or ( ZMO0443 and ZMO0753 and ZMO1039 ) or ( ZMO0443 and ZMO1039 and ZMO1873 )	0	1000	0		FALSE	Nucleotide Salvage Pathway
RNDR2b	ribonucleoside-diphosphate reductase (GDP) (glutaredoxin)	gdp_c + grxrd_c --> dgdp_c + grxox_c + h2o_c	( ZMO0443 and ZMO0753 and ZMO1039 ) or ( ZMO0443 and ZMO0573 and ZMO1039 ) or ( ZMO0443 and ZMO1039 and ZMO1873 )	0	1000	0		FALSE	Nucleotide Salvage Pathway
RNDR3b	ribonucleoside-diphosphate reductase (CDP) (glutaredoxin)	cdp_c + grxrd_c --> dcdp_c + grxox_c + h2o_c	( ZMO0443 and ZMO0753 and ZMO1039 ) or ( ZMO0443 and ZMO1039 and ZMO1873 ) or ( ZMO0443 and ZMO0573 and ZMO1039 )	0	1000	0		FALSE	Nucleotide Salvage Pathway
RNDR4b	ribonucleoside-diphosphate reductase (UDP) (glutaredoxin)	grxrd_c + udp_c --> dudp_c + grxox_c + h2o_c	( ZMO0443 and ZMO0573 and ZMO1039 ) or ( ZMO0443 and ZMO0753 and ZMO1039 ) or ( ZMO0443 and ZMO1039 and ZMO1873 )	0	1000	0		FALSE	Nucleotide Salvage Pathway
RNTR1c2	ribonucleoside-triphosphate reductase (ATP) (flavodoxin)	atp_c + 2.0 flxr_c + 2.0 h_c --> datp_c + 2.0 flxso_c + h2o_c	ZMO1025 and ZMO1851	0	1000	0		FALSE	Nucleotide Salvage Pathway
RNTR2c2	ribonucleoside-triphosphate reductase (GTP) (flavodoxin)	2.0 flxr_c + gtp_c + 2.0 h_c --> dgtp_c + 2.0 flxso_c + h2o_c	ZMO1025 and ZMO1851	0	1000	0		FALSE	Nucleotide Salvage Pathway
RNTR3c2	ribonucleoside-triphosphate reductase (CTP) (flavodoxin)	ctp_c + 2.0 flxr_c + 2.0 h_c --> dctp_c + 2.0 flxso_c + h2o_c	ZMO1025 and ZMO1851	0	1000	0		FALSE	Nucleotide Salvage Pathway
RNTR4c2	ribonucleoside-triphosphate reductase (UTP) (flavodoxin)	2.0 flxr_c + 2.0 h_c + utp_c --> dutp_c + 2.0 flxso_c + h2o_c	ZMO1025 and ZMO1851	0	1000	0		FALSE	Nucleotide Salvage Pathway
RPE	ribulose 5-phosphate 3-epimerase	ru5p__D_c <=> xu5p__D_c	ZMO0018	-1000	1000	0	5.1.3.1	TRUE	Pentose Phosphate Pathway
RPI	ribose-5-phosphate isomerase	r5p_c <=> ru5p__D_c	ZMO1200	-1000	1000	0	5.3.1.6	TRUE	Pentose Phosphate Pathway
S2FE2SR	SUF [2Fe-2S] regeneration	2fe1s_c + atp_c + h2o_c + sufbcd_c + sufsesh_c --> adp_c + 5.0 h_c + pi_c + sufbcd__2fe2s_c + sufse_c	ZMO1067 and ZMO0427 and ZMO0423 and ZMO0425 and ZMO0426	0	1000	0		FALSE	Cofactor and Prosthetic Group Biosynthesis
S2FE2SS	SUF [2Fe-2S] Synthesis	atp_c + fadh2_c + 2.0 fe2_c + h2o_c + sufbcd_c + 2.0 sufsesh_c --> adp_c + fad_c + 7.0 h_c + pi_c + sufbcd__2fe2s_c + 2.0 sufse_c	ZMO1067 and ZMO0427 and ZMO0422 and ZMO0423 and ZMO0425 and ZMO0426	0	1000	0		FALSE	Cofactor and Prosthetic Group Biosynthesis
S2FE2SS2	SUF [2Fe-2S] Synthesis II	atp_c + fadh2_c + 2.0 fe2_c + h2o_c + sufbcd__2fe2s_c + 2.0 sufsesh_c --> adp_c + fad_c + 7.0 h_c + pi_c + sufbcd__2fe2s2_c + 2.0 sufse_c	ZMO1067 and ZMO0427 and ZMO0422 and ZMO0423 and ZMO0425 and ZMO0426	0	1000	0		FALSE	Cofactor and Prosthetic Group Biosynthesis
S2FE2ST	SUF [2Fe-2S] Transfer	4.0 h_c + sufbcd__2fe2s_c --> 2fe2s_c + sufbcd_c	ZMO0429 and ZMO0423 and ZMO0425 and ZMO0426	0	1000	0		FALSE	Cofactor and Prosthetic Group Biosynthesis
S4FE4SR	SUF [4Fe-4S] Reduction	fadh2_c + 2.0 h_c + sufbcd__2fe2s2_c --> fad_c + sufbcd__4fe4s_c	ZMO0423 and ZMO0425 and ZMO0426	0	1000	0		FALSE	Cofactor and Prosthetic Group Biosynthesis
S4FE4ST	SUF [4Fe-4S] Transfer	4.0 h_c + sufbcd__4fe4s_c --> 4fe4s_c + sufbcd_c	ZMO0429 and ZMO0423 and ZMO0425 and ZMO0426	0	1000	0		FALSE	Cofactor and Prosthetic Group Biosynthesis
SADH	Succinylarginine dihydrolase	2.0 h2o_c + 2.0 h_c + sucarg_c --> co2_c + 2.0 nh4_c + sucorn_c	ZMO1172	0	1000	0	3.5.3.23	FALSE	Arginine and Proline Metabolism
SADT2	Sulfate adenyltransferase	atp_c + gtp_c + h2o_c + so4_c --> aps_c + gdp_c + pi_c + ppi_c	ZMO0004 and ZMO0005	0	1000	0		FALSE	Cysteine Metabolism
SBTtex	D-sorbitol transport via diffusion (extracellular to periplasm)	sbt__D_e <=> sbt__D_p		-1000	1000	0		TRUE	Transport, Outer Membrane Porin
SCYSDS	SUF Cysteine desulfuration	cys__L_c + sufse_c --> ala__L_c + sufsesh_c	ZMO1067 and ZMO0427	0	1000	0		FALSE	Cofactor and Prosthetic Group Biosynthesis
SDPDS	succinyl-diaminopimelate desuccinylase	h2o_c + sl26da_c --> 26dap__LL_c + succ_c	ZMO1632	0	1000	0	3.5.1.18	FALSE	Threonine and Lysine Metabolism
SDPTA	succinyldiaminopimelate transaminase	akg_c + sl26da_c <=> glu__L_c + sl2a6o_c	ZMO0408	-1000	1000	0	2.6.1.17	TRUE	Threonine and Lysine Metabolism
SERAT	serine O-acetyltransferase	accoa_c + ser__L_c <=> acser_c + coa_c	ZMO1730	-1000	1000	0	2.3.1.30	TRUE	Cysteine Metabolism
SERD_L	L-serine deaminase	ser__L_c --> nh4_c + pyr_c	ZMO0189	0	1000	0	4.3.1.17	FALSE	Glycine and Serine Metabolism
SERtex	L-serine transport via diffusion (extracellular to periplasm)	ser__L_e <=> ser__L_p		-1000	1000	0		TRUE	Transport, Outer Membrane Porin
SERTRS	Seryl-tRNA synthetase	atp_c + ser__L_c + trnaser_c --> amp_c + ppi_c + sertrna_c	ZMO0986	0	1000	0	6.1.1.11	FALSE	tRNA Charging
SERTRS2	Seryl-tRNA synthetase (selenocystein)	atp_c + ser__L_c + trnasecys_c --> amp_c + ppi_c + sertrna_sec_c	ZMO0986	0	1000	0	6.1.1.11	FALSE	tRNA Charging
SGSAD	Succinylglutamic semialdehyde dehydrogenase	h2o_c + nad_c + sucgsa_c --> 2.0 h_c + nadh_c + sucglu_c	ZMO1272	0	1000	0	1.2.1.71	FALSE	Arginine and Proline Metabolism
SHC1	Squalene-hopene cyclase	sql_c <=> hopene_c	ZMO0872 or ZMO1548	-1000	1000	0	5.4.99.17	TRUE	Cell Envelope Biosynthesis
SHC2	Squalene-hopanol cyclase	h2o_c + sql_c <=> hopanol_c	ZMO0872 or ZMO1548	-1000	1000	0	4.2.1.129	TRUE	Cell Envelope Biosynthesis
SHCHD2	sirohydrochlorin dehydrogenase (NAD)	dscl_c + nad_c --> h_c + nadh_c + scl_c	ZMO0006	0	1000	0	1.3.1.76	FALSE	Cofactor and Prosthetic Group Biosynthesis
SHCHF	sirohydrochlorin ferrochelatase	fe2_c + scl_c --> 3.0 h_c + sheme_c	ZMO0006	0	1000	0	4.99.1.4	FALSE	Cofactor and Prosthetic Group Biosynthesis
SHK3Dr	shikimate dehydrogenase	3dhsk_c + h_c + nadph_c <=> nadp_c + skm_c	ZMO0041	-1000	1000	0	1.1.1.25	TRUE	Tyrosine, Tryptophan, and Phenylalanine Metabolism
SHKK	shikimate kinase	atp_c + skm_c --> adp_c + h_c + skm5p_c	ZMO0594	0	1000	0	2.7.1.71	FALSE	Tyrosine, Tryptophan, and Phenylalanine Metabolism
SHSL1	O-succinylhomoserine lyase (L-cysteine)	cys__L_c + suchms_c --> cyst__L_c + h_c + succ_c	ZMO0676	0	1000	0	2.5.1.48	FALSE	Methionine Metabolism
SKMtex	shikimate transport	skm_p <=> skm_e		-1000	1000	0		TRUE	Transport, Outer Membrane Porin
SKMtpp	shikimate transport	skm_c --> skm_p		0	1000	0		FALSE	Transport, Inner Membrane
SO2tex	SO2 transport via diffusion (extracellular to periplasm)	so2_e <=> so2_p		-1000	1000	0		TRUE	Transport, Outer Membrane Porin
SO2tpp	SO2 transport via diffusion (periplasm)	so2_p <=> so2_c	s0001	-1000	1000	0		TRUE	Inorganic Ion Transport and Metabolism
SO4t2pp	sulfate transport in via proton symport (periplasm to cytoplasm)	h_p + so4_p --> h_c + so4_c	ZMO0546	0	1000	0		FALSE	Inorganic Ion Transport and Metabolism
SO4tex	sulfate transport via diffusion (extracellular to periplasm)	so4_e <=> so4_p		-1000	1000	0		TRUE	Transport, Outer Membrane Porin
SORD_D2	D-sorbitol dehydrogenase	nad_c + sbt__D_c --> h_c + nadh_c + srb__L_c	ZMO0788 or ZMO1284	0	1000	0	1.1.99.21	FALSE	Alternate Carbon Metabolism
SOTA	Succinylornithine transaminase	akg_c + sucorn_c --> glu__L_c + sucgsa_c	ZMO0408	0	1000	0		FALSE	Arginine and Proline Metabolism
SQLS	Squalene synthase	2.0 frdp_c + h_c + nadph_c --> nadp_c + 2.0 ppi_c + sql_c	ZMO0869 or ZMO0870	0	1000	0	2.5.1.21	FALSE	Cell Envelope Biosynthesis
SSALx	succinate-semialdehyde dehydrogenase (NAD)	h2o_c + nad_c + sucsal_c --> 2.0 h_c + nadh_c + succ_c	ZMO1754	0	1000	0	1.2.1.24	FALSE	Arginine and Proline Metabolism
SSALy	succinate-semialdehyde dehydrogenase (NADP)	h2o_c + nadp_c + sucsal_c --> 2.0 h_c + nadph_c + succ_c	ZMO1754	0	1000	0	1.2.1.16	FALSE	Arginine and Proline Metabolism
SUCCt3pp	succinate transport out via proton antiport (periplasm)	h_p + succ_c --> h_c + succ_p		0	1000	0		FALSE	Transport, Inner Membrane
SUCCtex	succinate transport via diffusion (extracellular to periplasm)	succ_e <=> succ_p		-1000	1000	0		TRUE	Transport, Outer Membrane Porin
SUCOAS	succinyl-CoA synthetase (ADP-forming)	atp_c + coa_c + succ_c <=> adp_c + pi_c + succoa_c	ZMO0567 and ZMO1481	-1000	1000	0	6.2.1.5	TRUE	Citric Acid Cycle
SULFACabcpp	sulfoacetate transport via ABC system (periplasm)	atp_c + h2o_c + sulfac_p --> adp_c + h_c + pi_c + sulfac_c	ZMO1261 and ZMO1262 and ZMO1263	0	1000	0		FALSE	Transport, Inner Membrane
SULFACtex	sulfoaceate transport via diffusion (extracellular to periplasm)	sulfac_e <=> sulfac_p		-1000	1000	0		TRUE	Transport, Outer Membrane Porin
SULRi	sulfite reductase (NADPH2)	5.0 h_c + 3.0 nadph_c + so3_c --> 3.0 h2o_c + h2s_c + 3.0 nadp_c	ZMO0008 and ZMO0009	0	1000	0	1.8.2.2	FALSE	Cysteine Metabolism
T2DECAI	trans-2-decenoyl-ACP isomerase	tdec2eACP_c <=> cdec3eACP_c	ZMO1146	-1000	1000	0		TRUE	Cell Envelope Biosynthesis
THDPS	tetrahydrodipicolinate succinylase	h2o_c + succoa_c + thdp_c --> coa_c + sl2a6o_c	ZMO0431	0	1000	0	2.3.1.117	FALSE	Threonine and Lysine Metabolism
THFAT	Tetrahydrofolate aminomethyltransferase	h2o_c + methf_c --> 5fthf_c + h_c	ZMO1201	0	1000	0	2.1.2.10	FALSE	Folate Metabolism
THMt2pp	Thiamine transport via proton symport (periplasm)	h_p + thm_p <=> h_c + thm_c		-1000	1000	0		TRUE	Transport, Inner Membrane
THMtex	Thiamine transport via diffusion (extracellular to periplasm)	thm_e <=> thm_p		-1000	1000	0		TRUE	Transport, Outer Membrane Porin
THRA2i	L-allo-Threonine Aldolase	athr__L_c --> acald_c + gly_c	ZMO1201 or ZMO1347	0	1000	0	4.1.2.5	FALSE	Threonine and Lysine Metabolism
THRAi	Threonine aldolase	thr__L_c --> acald_c + gly_c	ZMO1201 or ZMO1347	0	1000	0	4.1.2.5	FALSE	Threonine and Lysine Metabolism
THRD_L	L-threonine deaminase	thr__L_c --> 2obut_c + nh4_c	ZMO1275	0	1000	0	4.3.1.19	FALSE	Valine, Leucine, and Isoleucine Metabolism
THRS	threonine synthase	h2o_c + phom_c --> pi_c + thr__L_c	ZMO1891	0	1000	0	4.2.3.1	FALSE	Threonine and Lysine Metabolism
THRTRS	Threonyl-tRNA synthetase	atp_c + thr__L_c + trnathr_c --> amp_c + ppi_c + thrtrna_c	ZMO0765	0	1000	0	6.1.1.3	FALSE	tRNA Charging
THZPSN3	thiazole phosphate synthesis	atp_c + dhgly_c + dxyl5p_c + h_c + iscssh_c + nadph_c --> 4mpetz_c + amp_c + co2_c + 2.0 h2o_c + iscs_c + nadp_c + ppi_c		0	1000	0		FALSE	Cofactor and Prosthetic Group Biosynthesis
TKT1	transketolase	r5p_c + xu5p__D_c <=> g3p_c + s7p_c	ZMO0176	-1000	1000	0	2.2.1.1	TRUE	Pentose Phosphate Pathway
TKT2	transketolase	e4p_c + xu5p__D_c <=> f6p_c + g3p_c	ZMO0176	-1000	1000	0	2.2.1.1	TRUE	Pentose Phosphate Pathway
TMDK1	thymidine kinase (ATP:thymidine)	atp_c + thymd_c --> adp_c + dtmp_c + h_c	ZMO0552	0	1000	0	2.7.1.21	FALSE	Nucleotide Salvage Pathway
TMDS	thymidylate synthase	dump_c + mlthf_c --> dhf_c + dtmp_c	ZMO1755	0	1000	0	2.1.1.45	FALSE	Nucleotide Salvage Pathway
TMK	thiamine kinase	atp_c + thm_c --> adp_c + h_c + thmmp_c		0	1000	0	2.7.1.89	FALSE	Cofactor and Prosthetic Group Biosynthesis
TMPK	thiamine-phosphate kinase	atp_c + thmmp_c --> adp_c + thmpp_c	ZMO1553	0	1000	0	2.7.4.16	FALSE	Cofactor and Prosthetic Group Biosynthesis
TMPPP	thiamine-phosphate diphosphorylase	2mahmp_c + 4mpetz_c + h_c --> ppi_c + thmmp_c	ZMO0332 or ZMO1425	0	1000	0	2.5.1.3	FALSE	Cofactor and Prosthetic Group Biosynthesis
TPI	triose-phosphate isomerase	dhap_c <=> g3p_c	ZMO0465	-1000	1000	0	5.3.1.1	TRUE	Glycolysis/Gluconeogenesis
TRDR	thioredoxin reductase (NADPH)	h_c + nadph_c + trdox_c --> nadp_c + trdrd_c	ZMO1097 and ZMO1142	0	1000	0	1.8.1.9	FALSE	Oxidative Phosphorylation
TRPS1	tryptophan synthase (indoleglycerol phosphate)	3ig3p_c + ser__L_c --> g3p_c + h2o_c + trp__L_c	ZMO0584 and ZMO0585	0	1000	0	4.2.1.20	FALSE	Tyrosine, Tryptophan, and Phenylalanine Metabolism
TRPS2	tryptophan synthase (indole)	indole_c + ser__L_c --> h2o_c + trp__L_c	ZMO0584 and ZMO0585	0	1000	0	4.2.1.20	FALSE	Tyrosine, Tryptophan, and Phenylalanine Metabolism
TRPS3	tryptophan synthase (indoleglycerol phosphate)	3ig3p_c --> g3p_c + indole_c	ZMO0584 and ZMO0585	0	1000	0	4.2.1.20	FALSE	Tyrosine, Tryptophan, and Phenylalanine Metabolism
TRPTRS	Tryptophanyl-tRNA synthetase	atp_c + trnatrp_c + trp__L_c --> amp_c + ppi_c + trptrna_c	ZMO1640	0	1000	0	6.1.1.2	FALSE	tRNA Charging
TYRL	tyrosine lyase	amet_c + nadph_c + tyr__L_c --> 4crsol_c + dad__5_c + dhgly_c + h_c + met__L_c + nadp_c	ZMO0738	0	1000	0		FALSE	Cofactor and Prosthetic Group Biosynthesis
TYRTA	tyrosine transaminase	akg_c + tyr__L_c <=> 34hpp_c + glu__L_c	ZMO0937 or ZMO0342 or ZMO0421	-1000	1000	0	2.6.1.5	TRUE	Tyrosine, Tryptophan, and Phenylalanine Metabolism
TYRTRS	tyrosyl-tRNA synthetase	atp_c + trnatyr_c + tyr__L_c --> amp_c + ppi_c + tyrtrna_c	ZMO1643	0	1000	0	6.1.1.1	FALSE	tRNA Charging
UAAGDS	UDP-N-acetylmuramoyl-L-alanyl-D-glutamyl-meso-2,6-diaminopimelate synthetase	26dap__M_c + atp_c + uamag_c --> adp_c + h_c + pi_c + ugmd_c	ZMO0826	0	1000	0	6.3.2.13	FALSE	Cell Envelope Biosynthesis
UAGCVT	UDP-N-acetylglucosamine 1-carboxyvinyltransferase	pep_c + uacgam_c --> pi_c + uaccg_c	ZMO1724	0	1000	0	2.5.1.7	FALSE	Cell Envelope Biosynthesis
UAGDP	UDP-N-acetylglucosamine diphosphorylase	acgam1p_c + h_c + utp_c --> ppi_c + uacgam_c	ZMO0498	0	1000	0	2.7.7.23	FALSE	Cell Envelope Biosynthesis
UAGPT3	UDP-N-acetylglucosamine-N-acetylmuramyl-(pentapeptide)pyrophosphoryl-undecaprenol N-acetylglucosamine transferase	uacgam_c + uagmda_c --> h_c + uaagmda_c + udp_c	ZMO0831	0	1000	0		FALSE	Cell Envelope Biosynthesis
UAMAGS	UDP-N-acetylmuramoyl-L-alanyl-D-glutamate synthetase	atp_c + glu__D_c + uama_c --> adp_c + h_c + pi_c + uamag_c	ZMO0829	0	1000	0	6.3.2.9	FALSE	Cell Envelope Biosynthesis
UAMAS	UDP-N-acetylmuramoyl-L-alanine synthetase	ala__L_c + atp_c + uamr_c --> adp_c + h_c + pi_c + uama_c	ZMO0832	0	1000	0	6.3.2.8	FALSE	Cell Envelope Biosynthesis
UAPGR	UDP-N-acetylenolpyruvoylglucosamine reductase	h_c + nadph_c + uaccg_c --> nadp_c + uamr_c	ZMO0833	0	1000	0	1.1.1.158	FALSE	Cell Envelope Biosynthesis
UDCPDP	undecaprenyl-diphosphatase	h2o_c + udcpdp_c --> h_c + pi_c + udcpp_c	ZMO1115	0	1000	0	3.6.1.27	FALSE	Cell Envelope Biosynthesis
UDCPDPpp	undecaprenyl-diphosphatase (periplasm)	h2o_p + udcpdp_p --> h_p + pi_p + udcpp_p	ZMO1115	0	1000	0	3.6.1.27	FALSE	Cell Envelope Biosynthesis
UDCPDPS	Undecaprenyl diphosphate synthase	frdp_c + 8.0 ipdp_c --> 8.0 ppi_c + udcpdp_c	ZMO1152	0	1000	0	2.5.1.31	FALSE	Cofactor and Prosthetic Group Biosynthesis
UDPGD	UDPglucose 6-dehydrogenase	h2o_c + 2.0 nad_c + udpg_c --> 3.0 h_c + 2.0 nadh_c + udpglcur_c	ZMO0819	0	1000	0	1.1.1.22	FALSE	Cell Envelope Biosynthesis
UGE	UDP-glucuronate 4-epimerase	udpglcur_c <=> udpgalur_c	ZMO0941	-1000	1000	0	5.1.3.6	TRUE	Cell Envelope Biosynthesis
UGMDDS	UDP-N-acetylmuramoyl-L-alanyl-D-glutamyl-meso-2,6-diaminopimeloyl-D-alanyl-D-alanine synthetase	alaala_c + atp_c + ugmd_c --> adp_c + h_c + pi_c + ugmda_c	ZMO0827	0	1000	0	6.3.2.15	FALSE	Cell Envelope Biosynthesis
UMPK	UMP kinase	atp_c + ump_c <=> adp_c + udp_c	ZMO1797 or ZMO1154	-1000	1000	0	2.7.4.14	TRUE	Nucleotide Salvage Pathway
UPP3MT	uroporphyrinogen methyltransferase	2.0 amet_c + uppg3_c --> 2.0 ahcys_c + dscl_c + h_c	ZMO0006 or ZMO1271	0	1000	0	2.1.1.107	FALSE	Cofactor and Prosthetic Group Biosynthesis
UPP3S	uroporphyrinogen-III synthase	hmbil_c --> h2o_c + uppg3_c	ZMO1902	0	1000	0	4.2.1.75	FALSE	Cofactor and Prosthetic Group Biosynthesis
UPPDC1	uroporphyrinogen decarboxylase (uroporphyrinogen III)	4.0 h_c + uppg3_c --> 4.0 co2_c + cpppg3_c	ZMO1998	0	1000	0	4.1.1.37	FALSE	Cofactor and Prosthetic Group Biosynthesis
VALTA	valine transaminase	akg_c + val__L_c <=> 3mob_c + glu__L_c	ZMO0913	-1000	1000	0	2.6.1.42	TRUE	Valine, Leucine, and Isoleucine Metabolism
VALTRS	Valyl-tRNA synthetase	atp_c + trnaval_c + val__L_c --> amp_c + ppi_c + valtrna_c	ZMO1878	0	1000	0	6.1.1.9	FALSE	tRNA Charging
XPPT	xanthine phosphoribosyltransferase	prpp_c + xan_c --> ppi_c + xmp_c	ZMO0656	0	1000	0	2.4.2.22	FALSE	Nucleotide Salvage Pathway
XYLR	Xylose reductase	h_c + nadph_c + xyl__D_c <=> nadp_c + xylt_c	ZMO0976	-1000	1000	0		TRUE	Alternate Carbon Metabolism
XYLtex	D-xylose transport via diffusion (extracellular to periplasm)	xyl__D_e <=> xyl__D_p		-1000	1000	0		TRUE	Transport, Outer Membrane Porin
XYLtpp	Xylose transporter	xyl__D_p --> xyl__D_c	ZMO0366	0	1000	0		FALSE	Transport, Inner Membrane
ZN2t3pp	zinc (Zn+2) transport out via proton antiport (periplasm)	h_p + zn2_c --> h_c + zn2_p	ZMO0866	0	1000	0		FALSE	Inorganic Ion Transport and Metabolism
ZN2tex	zinc (Zn+2) transport via diffusion (extracellular to periplasm)	zn2_e <=> zn2_p		-1000	1000	0		TRUE	Transport, Outer Membrane Porin
DM_4CRSOL	Sink needed to allow p-Cresol to leave system	4crsol_c -->		0	1000	0		FALSE	Exchange
DM_AMOB	Sink needed to allow S-Adenosyl-4-methylthio-2-oxobutanoate to leave system	amob_c -->		0	1000	0		FALSE	Exchange
DM_dad__5	Sink needed to allow dad-5 to leave system	dad__5_c -->		0	1000	0		FALSE	Exchange
EX_3dhq_e	3-dehydroquinate exchange	3dhq_e -->		0	1000	0		FALSE	Exchange
EX_3dhsk_e	3-dehydroshikimate exchange	3dhsk_e -->		0	1000	0		FALSE	Exchange
EX_4hbz_e	4-hydroxybenzoate exchange	4hbz_e -->		0	1000	0		FALSE	Exchange
EX_ac_e	Acetate exchange	ac_e -->		0	1000	0		FALSE	Exchange
EX_acald_e	Acetaldehyde exchange	acald_e -->		0	1000	0		FALSE	Exchange
EX_actn__S_e	Acetoin exchange	actn__S_e -->		0	1000	0		FALSE	Exchange
EX_ade_e	Adenine exchange	ade_e -->		0	1000	0		FALSE	Exchange
EX_anhgm_e	N-Acetyl-D-glucosamine(anhydrous)N-Acetylmuramic acid exchange	anhgm_e -->		0	1000	0		FALSE	Exchange
EX_arg__L_e	L-Arginine exchange	arg__L_e -->		0	1000	0		FALSE	Exchange
EX_asn__L_e	L-Asparagine exchange	asn__L_e -->		0	1000	0		FALSE	Exchange
EX_asp__L_e	L-Aspartate exchange	asp__L_e -->		0	1000	0		FALSE	Exchange
EX_btn_e	Biotin exchange	btn_e <=>		-1000	1000	0		TRUE	Exchange
EX_butso3_e	butanesulfonate exchange	butso3_e -->		0	1000	0		FALSE	Exchange
EX_ca2_e	Calcium exchange	ca2_e <=>		-1000	1000	0		TRUE	Exchange
EX_cd2_e	Cadmium exchange	cd2_e -->		0	1000	0		FALSE	Exchange
EX_cgly_e	Cys-Gly exchange	cgly_e -->		0	1000	0		FALSE	Exchange
EX_chol_e	Choline exchange	chol_e -->		0	1000	0		FALSE	Exchange
EX_cl_e	Chloride exchange	cl_e <=>		-1000	1000	0		TRUE	Exchange
EX_co2_e	CO2 exchange	co2_e <=>		-1000	1000	0		TRUE	Exchange
EX_cobalt2_e	Co2+ exchange	cobalt2_e -->		0	1000	0		FALSE	Exchange
EX_cu_e	Cu+ exchange	cu_e -->		0	1000	0		FALSE	Exchange
EX_cynt_e	Cyanate exchange	cynt_e -->		0	1000	0		FALSE	Exchange
EX_etha_e	Ethanolamine exchange	etha_e -->		0	1000	0		FALSE	Exchange
EX_ethso3_e	ethanesulfonate exchange	ethso3_e -->		0	1000	0		FALSE	Exchange
EX_etoh_e	Ethanol exchange	etoh_e -->		0	1000	0		FALSE	Exchange
EX_fald_e	Formaldehyde exchange	fald_e -->		0	1000	0		FALSE	Exchange
EX_fe2_e	Fe2+ exchange	fe2_e <=>		-1000	1000	0		TRUE	Exchange
EX_fe3_e	Fe3+ exchange	fe3_e -->		0	1000	0		FALSE	Exchange
EX_fru_e	D-Fructose exchange	fru_e -->		0	1000	0		FALSE	Exchange
EX_fum_e	EX_fum_e	fum_e -->		0	1000	0		FALSE	Exchange
EX_g15l_e	D-gluconolactone exchange	g15l_e -->		0	1000	0		FALSE	Exchange
EX_g3pc_e	sn-Glycero-3-phosphocholine exchange	g3pc_e -->		0	1000	0		FALSE	Exchange
EX_g3pe_e	sn-Glycero-3-phosphoethanolamine exchange	g3pe_e -->		0	1000	0		FALSE	Exchange
EX_g3pg_e	Glycerophosphoglycerol exchange	g3pg_e -->		0	1000	0		FALSE	Exchange
EX_g3pi_e	sn-Glycero-3-phospho-1-inositol exchange	g3pi_e -->		0	1000	0		FALSE	Exchange
EX_g3ps_e	Glycerophosphoserine exchange	g3ps_e -->		0	1000	0		FALSE	Exchange
EX_gal__bD_e	beta D-Galactose exchange	gal__bD_e -->		0	1000	0		FALSE	Exchange
EX_gal_e	D-Galactose exchange	gal_e -->		0	1000	0		FALSE	Exchange
EX_gcald_e	Glycoaldehyde exchange	gcald_e -->		0	1000	0		FALSE	Exchange
EX_gdp_e	GDP exchange	gdp_e -->		0	1000	0		FALSE	Exchange
EX_glc_e	D-Glucose exchange	glc__D_e <--		-64	-5	0		FALSE	Exchange
EX_glcn_e	D-Gluconate exchange	glcn_e -->		0	1000	0		FALSE	Exchange
EX_gln__L_e	L-Glutamine exchange	gln__L_e -->		0	1000	0		FALSE	Exchange
EX_glu__L_e	L-Glutamate exchange	glu__L_e -->		0	1000	0		FALSE	Exchange
EX_glyc_e	Glycerol exchange	glyc_e -->		0	1000	0		FALSE	Exchange
EX_glyc3p_e	Glycerol 3-phosphate exchange	glyc3p_e -->		0	1000	0		FALSE	Exchange
EX_gthrd_e	Reduced glutathione exchange	gthrd_e -->		0	1000	0		FALSE	Exchange
EX_gtp_e	GTP exchange	gtp_e -->		0	1000	0		FALSE	Exchange
EX_h_e	H+ exchange	h_e <=>		-1000	1000	0		TRUE	Exchange
EX_h2_e	H2 exchange	h2_e -->		0	1000	0		FALSE	Exchange
EX_h2o_e	H2O exchange	h2o_e <=>		-1000	1000	0		TRUE	Exchange
EX_h2s_e	Hydrogen sulfide exchange	h2s_e -->		0	1000	0		FALSE	Exchange
EX_inost_e	myo-Inositol exchange	inost_e -->		0	1000	0		FALSE	Exchange
EX_isetac_e	Isethionic acid exchange	isetac_e -->		0	1000	0		FALSE	Exchange
EX_k_e	K+ exchange	k_e <=>		-1000	1000	0		TRUE	Exchange
EX_kdo2lipid4_e	KDO(2)-lipid IV(A) exchange	kdo2lipid4_e -->		0	1000	0		FALSE	Exchange
EX_lac__D_e	D-lactate exchange	lac__D_e -->		0	1000	0		FALSE	Exchange
EX_LalaDglu_e	L-alanine-D-glutamate exchange	LalaDglu_e -->		0	1000	0		FALSE	Exchange
EX_LalaDgluMdap_e	L-alanine-D-glutamate-meso-2,6-diaminoheptanedioate exchange	LalaDgluMdap_e -->		0	1000	0		FALSE	Exchange
EX_LalaDgluMdapDala_e	L-alanine-D-glutamate-meso-2,6-diaminoheptanedioate-D-alanine exchange	LalaDgluMdapDala_e -->		0	1000	0		FALSE	Exchange
EX_LalaLglu_e	L-alanine-L-glutamate exchange	LalaLglu_e -->		0	1000	0		FALSE	Exchange
EX_levan_e	levan exchange	levan_e -->		0	1000	0		FALSE	Exchange
EX_lys__L_e	L-Lysine exchange	lys__L_e -->		0	1000	0		FALSE	Exchange
EX_meoh_e	methanol exchange	meoh_e -->		0	1000	0		FALSE	Exchange
EX_mg2_e	Mg exchange	mg2_e <=>		-1000	1000	0		TRUE	Exchange
EX_minohp_e	myo-Inositol hexakisphosphate exchange	minohp_e -->		0	1000	0		FALSE	Exchange
EX_mn2_e	Mn2+ exchange	mn2_e -->		0	1000	0		FALSE	Exchange
EX_mobd_e	Molybdate exchange	mobd_e <=>		-1000	1000	0		TRUE	Exchange
EX_mso3_e	methanesulfonate exchange	mso3_e -->		0	1000	0		FALSE	Exchange
EX_n2_e	N2 exchange	n2_e -->		0	1000	0		FALSE	Exchange
EX_n2o_e	Nitrous oxide exchange	n2o_e -->		0	1000	0		FALSE	Exchange
EX_na1_e	Sodium exchange	na1_e <=>		-1000	1000	0		TRUE	Exchange
EX_nh4_e	Ammonia exchange	nh4_e <=>		-1000	1000	0		TRUE	Exchange
EX_ni2_e	Ni2+ exchange	ni2_e -->		0	1000	0		FALSE	Exchange
EX_nmn_e	NMN exchange	nmn_e -->		0	1000	0		FALSE	Exchange
EX_no_e	Nitric oxide exchange	no_e -->		0	1000	0		FALSE	Exchange
EX_o2_e	O2 exchange	o2_e -->		0	1000	0		FALSE	Exchange
EX_pi_e	Phosphate exchange	pi_e <=>		-1000	1000	0		TRUE	Exchange
EX_pnto__R_e	(R)-Pantothenate exchange	pnto__R_e <=>		-1000	1000	0		TRUE	Exchange
EX_sbt__D_e	D-Sorbitol exchange	sbt__D_e -->		0	1000	0		FALSE	Exchange
EX_ser__L_e	L-Serine exchange	ser__L_e -->		0	1000	0		FALSE	Exchange
EX_skm_e	Shikimate exchange	skm_e -->		0	1000	0		FALSE	Exchange
EX_so2_e	sulfur dioxide exchange	so2_e -->		0	1000	0		FALSE	Exchange
EX_so4_e	Sulfate exchange	so4_e <=>		-1000	1000	0		TRUE	Exchange
EX_succ_e	Succinate exchange	succ_e -->		0	1000	0		FALSE	Exchange
EX_sucr_e	sucrose exchage	sucr_e -->		0	1000	0		FALSE	Exchange
EX_sulfac_e	sulfoacetate exchange	sulfac_e -->		0	1000	0		FALSE	Exchange
EX_thm_e	Thiamin exchange	thm_e <=>		-1000	1000	0		TRUE	Exchange
EX_xyl__D_e	D-Xylose exchange	xyl__D_e -->		0	1000	0		FALSE	Exchange
EX_zn2_e	Zinc exchange	zn2_e -->		0	1000	0		FALSE	Exchange
AGPAT_ZM	1-acylglycerol 3-phosphate O-acyltransferase	1aglyc3p_c + 0.02 hdeACP_c + 0.1 myrsACP_c + 0.78 octeACP_c + 0.1 palmACP_c --> ACP_c + pa_ZM_c	ZMO0419	0	1000	0	2.3.1.51	FALSE	Glycerophospholipid Metabolism
ATPM	ATP maintenance requirement	atp_c + h2o_c --> adp_c + h_c + pi_c		3.71383	3.71383	0		FALSE	Unassigned
BIOMASS_ZM	Biomass reaction	0.0549 CARBO_ZM_c + 0.0297 DNA_ZM_c + 0.0769 LIPID_ZM_c + 0.0275 PEPTIDO_ZM_c + 0.527 PROTEIN_ZM_c + 0.242 RNA_ZM_c + 0.0428 SM_MOLECULE_ZM_c + 75.368454365963 atp_c + 75.368454365963 h2o_c --> 75.368454365963 adp_c + 75.368454365963 h_c + 75.368454365963 pi_c		0	1000	1		FALSE	Biomass
CARBOr_ZM	Carbohydrate reaction	2.639 gdpmann_c + 2.911 udpg_c --> CARBO_ZM_c + 2.639 gdp_c + 2.911 udp_c		0	1000	0		FALSE	Biomass
CLPNS_ZM	cardiolipin synthase	2.0 pg_ZM_c --> clpn_ZM_c + glyc_c	ZMO0314	0	1000	0		FALSE	Glycerophospholipid Metabolism
DASYN_ZM	CDP-diacylglycerol synthetase	ctp_c + h_c + pa_ZM_c --> cdpdag1_c + ppi_c	ZMO1151	0	1000	0	2.7.7.41	FALSE	Glycerophospholipid Metabolism
DNAr_ZM	DNA reaction	3.238 atp_c + 0.869 datp_c + 0.75 dctp_c + 0.75 dgtp_c + 0.869 dttp_c + 3.238 h2o_c --> DNA_ZM_c + 3.238 adp_c + 3.238 h_c + 3.238 pi_c + 3.238 ppi_c		0	1000	0		FALSE	Biomass
G3PAT_ZM	glycerol-3-phosphate acyltransferase	glyc3p_c + 0.02 hdeACP_c + 0.1 myrsACP_c + 0.78 octeACP_c + 0.1 palmACP_c --> 1aglyc3p_c + ACP_c	ZMO1900 or ZMO1195	0	1000	0	2.3.1.15	FALSE	Glycerophospholipid Metabolism
Hopanoidsr_ZM	Hopanoids reaction	0.07 hopanol_c + 0.024 hopene_c + 0.469 thbh_c + 0.43 thbhet_c + 0.564 thbhga_c --> Hopanoids_ZM_c		0	1000	0		FALSE	Biomass
LIPIDr_ZM	Lipid reaction	0.329 Hopanoids_ZM_c + 0.624 Phospholipids_ZM_c + 0.0471 TAGs_ZM_c --> LIPID_ZM_c		0	1000	0		FALSE	Biomass
PEPTIDOr_ZM	Peptidoglycan reaction	uaagmda_c --> PEPTIDO_ZM_c + h_c + udcpdp_c	ZMO0197 and ZMO0359 and ZMO0719 and ZMO0825 and ZMO1089 and ZMO1639	0	1000	0		FALSE	Biomass
PGPP_ZM	phosphatidylglycerophosphate phosphohydrolase	h2o_c + pgp_ZM_c --> pg_ZM_c + pi_c		0	1000	0	3.1.3.27	FALSE	Glycerophospholipid Metabolism
PGSA_ZM	Phosphatidylglycerol synthase	cdpdag1_c + glyc3p_c --> cmp_c + h_c + pgp_ZM_c	ZMO0096	0	1000	0	2.7.8.5	FALSE	Glycerophospholipid Metabolism
Phospholipidsr_ZM	Phospholipids reaction	0.053 clpn_ZM_c + 0.777 pe_ZM_c + 0.377 pg_ZM_c + 0.092 ps_ZM_c --> Phospholipids_ZM_c		0	1000	0		FALSE	Biomass
PROTEINr_ZM	Protein reaction	0.954 ala__L_c + 0.475 arg__L_c + 0.319 asn__L_c + 0.487 asp__L_c + 7.997 atp_c + 0.0708 cys__L_c + 0.327 gln__L_c + 0.486 glu__L_c + 0.745 gly_c + 15.997 gtp_c + 15.994 h2o_c + 0.18 his__L_c + 0.478 ile__L_c + 0.511 leu__L_c + 0.51 lys__L_c + 0.181 met__L_c + 0.279 phe__L_c + 0.39 pro__L_c + 0.446 ser__L_c + 0.436 thr__L_c + 0.107 trp__L_c + 0.191 tyr__L_c + 0.934 val__L_c --> PROTEIN_ZM_c + 7.9…	ZMO0890 and ZMO1508 and ZMO0900 and ZMO0186 and ZMO0323 and ZMO0460 and ZMO0715 and ZMO0765 and ZMO0843 and ZMO0845 and ZMO0986 and ZMO1092 and ZMO1435 and ZMO1444 and ZMO1446 and ZMO1513 and ZMO1514 and ZMO1640 and ZMO1643 and ZMO1878 and ZMO1964	0	1000	0		FALSE	Biomass
PSD_ZM	Phosphatidylserine decarboxylase	h_c + ps_ZM_c --> co2_c + pe_ZM_c	ZMO1160	0	1000	0	4.1.1.65	FALSE	Glycerophospholipid Metabolism
PSSA_ZM	Phosphatidylserine syntase	cdpdag1_c + ser__L_c --> cmp_c + h_c + ps_ZM_c	ZMO1159	0	1000	0	2.7.8.8	FALSE	Glycerophospholipid Metabolism
RNAr_ZM	RNA reaction	0.668 atp_c + 0.718 ctp_c + 0.929 gtp_c + 0.786 utp_c --> RNA_ZM_c + 3.101 ppi_c		0	1000	0		FALSE	Biomass
SM_MOLECULEr_ZM	Small molecules reaction	0.0151 10fthf_c + 0.00176 2fe2s_c + 0.0176 4fe4s_c + 0.0151 5mthf_c + 0.0151 amet_c + 0.000135 btn_c + 0.334 ca2_c + 0.334 cl_c + 0.0389 coa_c + 0.0151 fad_c + 0.431 fe2_c + 12.53 k_c + 0.557 mg2_c + 0.0151 mlthf_c + 0.000446 mobd_c + 0.124 nad_c + 0.0301 nadp_c + 0.835 nh4_c + 2.245 ptrc_c + 0.0151 pydx5p_c + 0.0151 ribflv_c + 0.278 so4_c + 0.0151 thf_c + 0.0151 thmpp_c + 0.00373 udcpdp_c --> SM…		0	1000	0		FALSE	Biomass
TAGsr_ZM	TAGs reaction	0.259 C190cACP_c + 0.408 ddcaACP_c + 1.235 glyc3p_c + 0.593 hdeACP_c + 0.445 myrsACP_c + 0.111 ocdcaACP_c + 1.112 octeACP_c + 0.556 palmACP_c + 0.222 tdeACP_c --> 3.706 ACP_c + TAGs_ZM_c + 1.235 pi_c		0	1000	0		FALSE	Biomass

## Sheet: Metabolite List
Abbreviation	Description	Charged formula	Charge	Compartment	KEGG ID
10fthf_c	10-Formyltetrahydrofolate	C20H21N7O7	-2	c	C00234
13dpg_c	3-Phospho-D-glyceroyl phosphate	C3H4O10P2	-4	c	C00236
14dhncoa_c	1,4-dihydroxy-2-napthoyl-CoA	C32H38N7O19P3S	-4	c	C15547
1aglyc3p_c	1aglyc3p		0	c
1ddecg3p_c	1-dodecanoyl-sn-glycerol 3-phosphate	C15H29O7P1	-2	c	C00681
1hdec9eg3p_c	1-hexadec-9-enoyl-sn-glycerol 3-phosphate	C19H35O7P1	-2	c	C00681
1hdecg3p_c	1-hexadecanoyl-sn-glycerol 3-phosphate	C19H37O7P1	-2	c	C00681
1odec11eg3p_c	1-octadec-11-enoyl-sn-glycerol 3-phosphate	C21H39O7P1	-2	c	C00681
1odecg3p_c	1-octadecanoyl-sn-glycerol 3-phosphate	C21H41O7P1	-2	c	C00681
1pyr5c_c	1-Pyrroline-5-carboxylate	C5H6NO2	-1	c	C03912
1tdec7eg3p_c	1-tetradec-7-enoyl-sn-glycerol 3-phosphate	C17H31O7P1	-2	c	C00681
1tdecg3p_c	1-tetradecanoyl-sn-glycerol 3-phosphate	C17H33O7P1	-2	c	C00681
23ddhb_c	2,3-Dihydro-2,3-dihydroxybenzoate	C7H7O4	-1	c	C04171
23dhdp_c	2,3-Dihydrodipicolinate	C7H5NO4	-2	c	C03340
23dhmb_c	(R)-2,3-Dihydroxy-3-methylbutanoate	C5H9O4	-1	c	C04272
23dhmp_c	(R)-2,3-Dihydroxy-3-methylpentanoate	C6H11O4	-1	c	C06007
25aics_c	(S)-2-[5-Amino-1-(5-phospho-D-ribosyl)imidazole-4-carboxamido]succinate	C13H15N4O12P	-4	c	C04823
25drapp_c	2,5-Diamino-6-(ribosylamino)-4-(3H)-pyrimidinone 5'-phosphate	C9H14N5O8P	-2	c	C01304
26dap__LL_c	LL-2,6-Diaminoheptanedioate	C7H14N2O4	0	c	C00666
26dap__M_c	meso-2,6-Diaminoheptanedioate	C7H14N2O4	0	c	C00680
2ahbut_c	(S)-2-Aceto-2-hydroxybutanoate	C6H9O4	-1	c	C06006
2cpr5p_c	1-(2-Carboxyphenylamino)-1-deoxy-D-ribulose 5-phosphate	C12H13NO9P	-3	c	C01302
2dda7p_c	2-Dehydro-3-deoxy-D-arabino-heptonate 7-phosphate	C7H10O10P	-3	c	C04691
2ddg6p_c	2-Dehydro-3-deoxy-D-gluconate 6-phosphate	C6H8O9P	-3	c	C04442
2dhglcn_c	2-Dehydro-D-gluconate	C6H9O7	-1	c	C06473
2dhp_c	2-Dehydropantoate	C6H9O4	-1	c	C00966
2dhph_c	2-decaprenyl-6-hydroxyphenol	C56H86O2	0	c
2dmbzl_c	2-decaprenyl-6-methoxy-1,4-benzoquinol	C57H88O3	0	c
2dmhmbl_c	2-decaprenyl-3-methyl-5-hydroxy-6-methoxy-1,4-benzoquinol	C58H90O4	0	c
2dmmbl_c	2-decaprenyl-3-methyl-6-methoxy- 1,4-benzoquinol	C58H90O3	0	c
2dmph_c	2-decaprenyl-6-methoxyphenol	C57H88O2	0	c
2dph_c	2-decaprenylphenol	C56H86O	0	c
2fe1s_c	[2Fe-1S] desulfurated iron-sulfur cluster	SFe2	2	c
2fe2s_c	[2Fe-2S] iron-sulfur cluster	S2Fe2	2	c
2ippm_c	2-Isopropylmaleate	C7H8O4	-2	c	C02631
2mahmp_c	2-Methyl-4-amino-5-hydroxymethylpyrimidine diphosphate	C6H8N3O7P2	-3	c	C04752
2me4p_c	2-C-methyl-D-erythritol 4-phosphate	C5H11O7P	-2	c	C11434
2mecdp_c	2-C-methyl-D-erythritol 2,4-cyclodiphosphate	C5H10O9P2	-2	c	C11453
2obut_c	2-Oxobutanoate	C4H5O3	-1	c	C00109
2p4c2me_c	2-phospho-4-(cytidine 5'-diphospho)-2-C-methyl-D-erythritol	C14H22N3O17P3	-4	c	C11436
2pg_c	D-Glycerate 2-phosphate	C3H4O7P	-3	c	C00631
2pglyc_c	2-Phosphoglycolate	C2H2O6P	-3	c	C00988
34hpp_c	3-(4-Hydroxyphenyl)pyruvate	C9H7O4	-1	c	C01179
3c2hmp_c	3-Carboxy-2-hydroxy-4-methylpentanoate	C7H10O5	-2	c	C04411
3c3hmp_c	3-Carboxy-3-hydroxy-4-methylpentanoate	C7H10O5	-2	c	C02504
3c4mop_c	3-Carboxy-4-methyl-2-oxopentanoate	C7H8O5	-2	c	C04236
3dhq_c	3-Dehydroquinate	C7H9O6	-1	c	C00944
3dhq_e	3-Dehydroquinate	C7H9O6	-1	e	C00944
3dhq_p	3-Dehydroquinate	C7H9O6	-1	p	C00944
3dhsk_c	3-Dehydroshikimate	C7H7O5	-1	c	C02637
3dhsk_e	3-Dehydroshikimate	C7H7O5	-1	e	C02637
3dhsk_p	3-Dehydroshikimate	C7H7O5	-1	p	C02637
3dphb_c	3-decaprenyl-4-hydroxybenzoate	C57H85O3	-1	c
3haACP_c	(3R)-3-Hydroxyacyl-[acyl-carrier protein]	C15H27N2O9PRS	-1	c	C01271
3hcddec5eACP_c	(R)-3-hydroxy-cis-dodec-5-enoyl-[acyl-carrier protein]	C23H41N2O9PRS	-1	c
3hcmrs7eACP_c	(R)-3-hydroxy-cis-myristol-7-eoyl-[acyl-carrier protein]	C25H45N2O9PRS	-1	c
3hcpalm9eACP_c	(R)-3-hydroxy-cis-palm-9-eoyl-[acyl-carrier protein]	C27H49N2O9PRS	-1	c
3hcvac11eACP_c	(R)-3-hydroxy-cis-vacc-11-enoyl-[acyl-carrier protein]	C29H53N2O9PRS	-1	c
3hddecACP_c	(R)-3-Hydroxydodecanoyl-[acyl-carrier protein]	C23H43N2O9PRS	-1	c	C05757
3hdecACP_c	(R)-3-Hydroxydecanoyl-[acyl-carrier protein]	C21H39N2O9PRS	-1	c	C04619
3hhexACP_c	(R)-3-Hydroxyhexanoyl-[acyl-carrier protein]	C17H31N2O9PRS	-1	c	C05747
3hmrsACP_c	(R)-3-Hydroxytetradecanoyl-[acyl-carrier protein]	C25H47N2O9PRS	-1	c	C04688
3hoctaACP_c	(R)-3-Hydroxyoctadecanoyl-[acyl-carrier protein]	C29H55N2O9PRS	-1	c	C16220
3hoctACP_c	(R)-3-Hydroxyoctanoyl-[acyl-carrier protein]	C19H35N2O9PRS	-1	c	C04620
3hpalmACP_c	R-3-hydroxypalmitoyl-[acyl-carrier protein]	C27H51N2O9PRS	-1	c	C04633
3ig3p_c	C'-(3-Indolyl)-glycerol 3-phosphate	C11H12NO6P	-2	c	C03506
3mob_c	3-Methyl-2-oxobutanoate	C5H7O3	-1	c	C00141
3mop_c	(S)-3-Methyl-2-oxopentanoate	C6H9O3	-1	c	C00671
3ocddec5eACP_c	3-oxo-cis-dodec-5-enoyl-[acyl-carrier protein]	C23H39N2O9PRS	-1	c
3ocmrs7eACP_c	3-oxo-cis-myristol-7-eoyl-[acyl-carrier protein]	C25H43N2O9PRS	-1	c
3ocpalm9eACP_c	3-oxo-cis-palm-9-eoyl-[acyl-carrier protein]	C27H47N2O9PRS	-1	c
3ocvac11eACP_c	3-oxo-cis-vacc-11-enoyl-[acyl-carrier protein]	C29H51N2O9PRS	-1	c
3oddecACP_c	3-Oxododecanoyl-[acyl-carrier protein]	C23H41N2O9PRS	-1	c	C05756
3odecACP_c	3-Oxodecanoyl-[acyl-carrier protein]	C21H37N2O9PRS	-1	c	C05753
3ohexACP_c	3-Oxohexanoyl-[acyl-carrier protein]	C17H29N2O9PRS	-1	c	C05746
3omrsACP_c	3-Oxotetradecanoyl-[acyl-carrier protein]	C25H45N2O9PRS	-1	c	C05759
3ooctACP_c	3-Oxooctanoyl-[acyl-carrier protein]	C19H33N2O9PRS	-1	c	C05750
3ooctdACP_c	3-Oxooctadecanoyl-[acyl-carrier protein]	C29H53N2O9PRS	-1	c	C16219
3opalmACP_c	3-Oxohexadecanoyl-[acyl-carrier protein]	C27H49N2O9PRS	-1	c	C05762
3pg_c	3-Phospho-D-glycerate	C3H4O7P	-3	c	C00197
3php_c	3-Phosphohydroxypyruvate	C3H2O7P	-3	c	C03232
3psme_c	5-O-(1-Carboxyvinyl)-3-phosphoshikimate	C10H9O10P	-4	c	C01269
4abz_c	4-Aminobenzoate	C7H6NO2	-1	c	C00568
4adcho_c	4-amino-4-deoxychorismate	C10H10NO5	-1	c	C11355
4ahmmp_c	4-Amino-5-hydroxymethyl-2-methylpyrimidine	C6H9N3O	0	c	C01279
4ampm_c	4-Amino-2-methyl-5-phosphomethylpyrimidine	C6H8N3O4P	-2	c	C04556
4c2me_c	4-(cytidine 5'-diphospho)-2-C-methyl-D-erythritol	C14H23N3O14P2	-2	c	C11435
4crsol_c	p-Cresol	C7H8O	0	c	C01468
4fe4s_c	[4Fe-4S] iron-sulfur cluster	S4Fe4	2	c
4hbz_c	4-Hydroxybenzoate	C7H5O3	-1	c	C00156
4hbz_e	4-Hydroxybenzoate	C7H5O3	-1	e	C00156
4hbz_p	4-Hydroxybenzoate	C7H5O3	-1	p	C00156
4hthr_c	4-Hydroxy-L-threonine	C4H9NO4	0	c	C06056
4mop_c	4-Methyl-2-oxopentanoate	C6H9O3	-1	c	C00233
4mpetz_c	4-Methyl-5-(2-phosphoethyl)-thiazole	C6H8NO4PS	-2	c	C04327
4pasp_c	4-Phospho-L-aspartate	C4H6NO7P	-2	c	C03082
4per_c	4-Phospho-D-erythronate	C4H6O8P	-3	c	C03393
4ppan_c	D-4'-Phosphopantothenate	C9H15NO8P	-3	c	C03492
4ppcys_c	N-((R)-4-Phosphopantothenoyl)-L-cysteine	C12H20N2O9PS	-3	c	C04352
4r5au_c	4-(1-D-Ribitylamino)-5-aminouracil	C9H16N4O6	0	c	C04732
5aizc_c	5-amino-1-(5-phospho-D-ribosyl)imidazole-4-carboxylate	C9H11N3O9P	-3	c	C04751
5aop_c	5-Amino-4-oxopentanoate	C5H9NO3	0	c	C00430
5aprbu_c	5-Amino-6-(5'-phosphoribitylamino)uracil	C9H15N4O9P	-2	c	C04454
5apru_c	5-Amino-6-(5'-phosphoribosylamino)uracil	C9H13N4O9P	-2	c	C01268
5caiz_c	5-phosphoribosyl-5-carboxyaminoimidazole	C9H11N3O9P	-3	c	C15667
5fthf_c	5-Formyltetrahydrofolate	C20H21N7O7	-2	c	C03479
5mthf_c	5-Methyltetrahydrofolate	C20H24N7O6	-1	c	C00440
6hmhpt_c	6-hydroxymethyl dihydropterin	C7H9N5O2	0	c
6hmhptpp_c	6-hydroxymethyl-dihydropterin pyrophosphate	C7H8N5O8P2	-3	c
6pgc_c	6-Phospho-D-gluconate	C6H10O10P	-3	c	C00345
6pgl_c	6-phospho-D-glucono-1,5-lactone	C6H9O9P	-2	c	C01236
8aonn_c	8-Amino-7-oxononanoate	C9H17NO3	0	c	C01092
ac_c	Acetate	C2H3O2	-1	c	C00033
ac_e	Acetate	C2H3O2	-1	e	C00033
ac_p	Acetate	C2H3O2	-1	p	C00033
acACP_c	Acetyl-ACP	C13H23N2O8PRS	-1	c	C03939
acald_c	Acetaldehyde	C2H4O	0	c	C00084
acald_e	Acetaldehyde	C2H4O	0	e	C00084
acald_p	Acetaldehyde	C2H4O	0	p	C00084
accoa_c	Acetyl-CoA	C23H34N7O17P3S	-4	c	C00024
acetol_c	Acetol	C3H6O2	0	c	C05235
acg5p_c	N-Acetyl-L-glutamyl 5-phosphate	C7H9NO8P	-3	c	C04133
acg5sa_c	N-Acetyl-L-glutamate 5-semialdehyde	C7H10NO4	-1	c	C01250
acgam_c	N-Acetyl-D-glucosamine	C8H15NO6	0	c	C00140
acgam1p_c	N-Acetyl-D-glucosamine 1-phosphate	C8H14NO9P	-2	c	C04256
acgam6p_c	N-Acetyl-D-glucosamine 6-phosphate	C8H14NO9P	-2	c	C00357
acglu_c	N-Acetyl-L-glutamate	C7H9NO5	-2	c	C00624
achms_c	O-Acetyl-L-homoserine	C6H11NO4	0	c	C01077
acmalt_c	Acetyl-maltose	C14H24O12	0	c	C02130
acmum6p_c	N-acetylmuramate 6-phosphate	C11H17NO11P	-3	c	C16698
acon__C_c	cis-Aconitate	C6H3O6	-3	c	C00417
acorn_c	N2-Acetyl-L-ornithine	C7H14N2O3	0	c	C00437
ACP_c	acyl carrier protein	C11H21N2O7PRS	-1	c	C00229
acser_c	O-Acetyl-L-serine	C5H9NO4	0	c	C00979
actACP_c	Acetoacetyl-ACP	C15H25N2O9PRS	-1	c	C05744
actn__S_c	(S)-acetoin	C4H8O2	0	c	C01769
actn__S_e	(S)-acetoin	C4H8O2	0	e	C01769
actn__S_p	(S)-acetoin	C4H8O2	0	p	C01769
acybut_c	gamma-Amino-gamma-cyanobutanoate	C5H8N2O2	0	c	C05715
ade_c	Adenine	C5H5N5	0	c	C00147
ade_e	Adenine	C5H5N5	0	e	C00147
ade_p	Adenine	C5H5N5	0	p	C00147
adn_c	Adenosine	C10H13N5O4	0	c	C00212
adocbl_c	Adenosylcobalamin	C72H100CoN18O17P	0	c	C00194
adp_c	ADP	C10H12N5O10P2	-3	c	C00008
adprib_c	ADPribose	C15H21N5O14P2	-2	c	C00301
agm_c	Agmatine	C5H16N4	2	c	C00179
ahcys_c	S-Adenosyl-L-homocysteine	C14H20N6O5S	0	c	C00021
ahdt_c	2-Amino-4-hydroxy-6-(erythro-1,2,3-trihydroxypropyl)dihydropteridine triphosphate	C9H12N5O13P3	-4	c	C04895
ahop_c	Adenosylhopane	C40H63N5O3	0	c	C21117
aicar_c	5-Amino-1-(5-Phospho-D-ribosyl)imidazole-4-carboxamide	C9H13N4O8P	-2	c	C04677
air_c	5-amino-1-(5-phospho-D-ribosyl)imidazole	C8H12N3O7P	-2	c	C03373
akg_c	2-Oxoglutarate	C5H4O5	-2	c	C00026
ala__B_c	beta-Alanine	C3H7NO2	0	c	C00099
ala__D_c	D-Alanine	C3H7NO2	0	c	C00133
ala__L_c	L-Alanine	C3H7NO2	0	c	C00041
alaala_c	D-Alanyl-D-alanine	C6H12N2O3	0	c	C00993
alac__S_c	(S)-2-Acetolactate	C5H7O4	-1	c	C06010
alatrna_c	L-Alanyl-tRNA(Ala)	C3H6NOR	1	c	C00886
all6p_c	D-Allose 6-phosphate	C6H11O9P	-2	c	C02962
allul6p_c	Allulose 6-phosphate	C6H11O9P	-2	c	C18096
amet_c	S-Adenosyl-L-methionine	C15H23N6O5S	1	c	C00019
amob_c	S-Adenosyl-4-methylthio-2-oxobutanoate	C15H19N5O6S	0	c	C04425
amp_c	AMP	C10H12N5O7P	-2	c	C00020
anhgm_c	N-Acetyl-D-glucosamine(anhydrous)N-Acetylmuramic acid	C19H29N2O12	-1	c
anhgm_e	N-Acetyl-D-glucosamine(anhydrous)N-Acetylmuramic acid	C19H29N2O12	-1	e
anhgm_p	N-Acetyl-D-glucosamine(anhydrous)N-Acetylmuramic acid	C19H29N2O12	-1	p
anhgm3p_c	N-Acetyl-D-glucosamine(anhydrous)N-Acetylmuramyl-tripeptide	C34H52N6O19	-2	c
anhgm3p_p	N-Acetyl-D-glucosamine(anhydrous)N-Acetylmuramyl-tripeptide	C34H52N6O19	-2	p
anhgm4p_c	N-Acetyl-D-glucosamine(anhydrous)N-Acetylmuramyl-tetrapeptide	C37H57N7O20	-2	c
anhgm4p_p	N-Acetyl-D-glucosamine(anhydrous)N-Acetylmuramyl-tetrapeptide	C37H57N7O20	-2	p
anhm_c	1,6-anhydrous-N-Acetylmuramate	C11H16NO7	-1	c
anhm3p_c	1,6-anhydrous-N-Acetylmuramyl-tripeptide	C26H39N5O14	-2	c
anhm4p_c	1,6-anhydrous-N-Acetylmuramyl-tetrapeptide	C29H44N6O15	-2	c
anth_c	Anthranilate	C7H6NO2	-1	c	C00108
apoACP_c	apoprotein [acyl carrier protein]	RHO	0	c	C03688
aprop_c	alpha-Aminopropiononitrile	C3H7N2	1	c	C05714
aps_c	Adenosine 5'-phosphosulfate	C10H12N5O10PS	-2	c	C00224
ara5p_c	D-Arabinose 5-phosphate	C5H9O8P	-2	c	C01112
arg__L_c	L-Arginine	C6H15N4O2	1	c	C00062
arg__L_e	L-Arginine	C6H15N4O2	1	e	C00062
arg__L_p	L-Arginine	C6H15N4O2	1	p	C00062
argsuc_c	N(omega)-(L-Arginino)succinate	C10H17N4O6	-1	c	C03406
argtrna_c	L-Arginyl-tRNA(Arg)	C6H14N4OR	2	c	C02163
asn__L_c	L-Asparagine	C4H8N2O3	0	c	C00152
asn__L_e	L-Asparagine	C4H8N2O3	0	e	C00152
asn__L_p	L-Asparagine	C4H8N2O3	0	p	C00152
asp__D_c	D-aspartate	C4H6NO4	-1	c	C00402
asp__L_c	L-Aspartate	C4H6NO4	-1	c	C00049
asp__L_e	L-Aspartate	C4H6NO4	-1	e	C00049
asp__L_p	L-Aspartate	C4H6NO4	-1	p	C00049
aspsa_c	L-Aspartate 4-semialdehyde	C4H7NO3	0	c	C00441
asptrna_c	L-Aspartyl-tRNA(Asp)	C4H5NO3R	0	c	C02984
athr__L_c	L-Allo-threonine	C4H9NO3	0	c	C05519
atp_c	ATP	C10H12N5O13P3	-4	c	C00002
btamp_c	Biotinyl-5'-AMP	C20H27N7O9PS	-1	c
btn_c	Biotin	C10H15N2O3S	-1	c	C00120
btn_e	Biotin	C10H15N2O3S	-1	e	C00120
btn_p	Biotin	C10H15N2O3S	-1	p	C00120
but2eACP_c	But-2-enoyl-[acyl-carrier protein]	C15H25N2O8PRS	-1	c	C04246
butACP_c	Butyryl-ACP (n-C4:0ACP)	C15H27N2O8PRS	-1	c	C05745
butso3_c	butanesulfonate	C4H9O3S	-1	c
butso3_e	butanesulfonate	C4H9O3S	-1	e
butso3_p	butanesulfonate	C4H9O3S	-1	p
C190cACP_c	19 carbon cyclopropane-ACP	C30H55N2O8PRS	-1	c
ca2_c	Calcium	Ca	2	c	C00076
ca2_e	Calcium	Ca	2	e	C00076
ca2_p	Calcium	Ca	2	p	C00076
CARBO_ZM_c	Carbohydrates (Z. mobilis)		0	c
cbasp_c	N-Carbamoyl-L-aspartate	C5H6N2O5	-2	c	C00438
cbl1_c	Cob(I)alamin	C62H88CoN13O14P	-1	c	C00853
cbp_c	Carbamoyl phosphate	CH2NO5P	-2	c	C00169
cd2_c	Cadmium	Cd	2	c	C01413
cd2_e	Cadmium	Cd	2	e	C01413
cd2_p	Cadmium	Cd	2	p	C01413
cddec5eACP_c	cis-dodec-5-enoyl-[acyl-carrier protein] (n-C12:1)	C23H41N2O8PRS	-1	c
cdec3eACP_c	cis-dec-3-enoyl-[acyl-carrier protein] (n-C10:1)	C21H37N2O8PRS	-1	c
cdg_c	7-deaza-7-carboxyguanine	C7H5N4O3	-1	c
cdp_c	CDP	C9H12N3O11P2	-3	c	C00112
cdpdag1_c	CDPdiacylglycerol		0	c
cgly_c	Cys-Gly	C5H10N2O3S	0	c	C01419
cgly_e	Cys-Gly	C5H10N2O3S	0	e	C01419
cgly_p	Cys-Gly	C5H10N2O3S	0	p	C01419
chol_e	Choline	C5H14NO	1	e	C00114
chol_p	Choline	C5H14NO	1	p	C00114
chor_c	chorismate	C10H8O6	-2	c	C00251
cit_c	Citrate	C6H5O7	-3	c	C00158
citr__L_c	L-Citrulline	C6H13N3O3	0	c	C00327
ckdo_c	CMP-3-deoxy-D-manno-octulosonate	C17H24N3O15P	-2	c
cl_c	Chloride	Cl	-1	c	C00698
cl_e	Chloride	Cl	-1	e	C00698
cl_p	Chloride	Cl	-1	p	C00698
clpn_ZM_c	Cardiolipin (Z. mobilis)		0	c
cmp_c	CMP	C9H12N3O8P	-2	c	C00055
co2_c	CO2	CO2	0	c	C00011
co2_e	CO2	CO2	0	e	C00011
co2_p	CO2	CO2	0	p	C00011
coa_c	Coenzyme A	C21H32N7O16P3S	-4	c	C00010
cobalt2_c	Co2+	Co	2	c	C00175
cobalt2_e	Co2+	Co	2	e	C00175
cobalt2_p	Co2+	Co	2	p	C00175
cpe160_c	cyclopropane phosphatidylethanolamine (dihexadec-9,10-cyclo-anoyl, n-C16:0 cyclo)	C39H74N1O8P1	0	c
cpe180_c	cyclopropane phosphatidylethanolamine (dioctadec-11,12-cyclo-anoyl, n-C18:0 cyclo)	C43H82N1O8P1	0	c
cpg160_c	cyclopropane phosphatidylglycerol (dihexadec-9,10-cyclo-anoyl, n-C16:0 cyclo)	C40H74O10P1	-1	c
cpg180_c	cyclopropane phosphatidylglycerol (dioctadec-11,12-cyclo-anoyl, n-C18:0 cyclo)	C44H82O10P1	-1	c
cph4_c	6-carboxy-5,6,7,8-tetrahydropterin	C7H8N5O3	-1	c
cpppg3_c	Coproporphyrinogen III	C36H40N4O8	-4	c	C03263
ctp_c	CTP	C9H12N3O14P3	-4	c	C00063
cu_c	Cu+	Cu	1	c	C00070
cu_e	Cu+	Cu	1	e	C00070
cu_p	Cu+	Cu	1	p	C00070
cyan_c	Hydrogen cyanide	CHN	0	c	C01326
cynt_c	Cyanate	CNO	-1	c	C01417
cynt_e	Cyanate	CNO	-1	e	C01417
cynt_p	Cyanate	CNO	-1	p	C01417
cys__L_c	L-Cysteine	C3H7NO2S	0	c	C00097
cyst__L_c	L-Cystathionine	C7H14N2O4S	0	c	C02291
cystrna_c	L-Cysteinyl-tRNA(Cys)	C3H6NOSR	1	c	C03125
cytd_c	Cytidine	C9H13N3O5	0	c	C00475
dad__2_c	Deoxyadenosine	C10H13N5O3	0	c	C00559
dad__5_c	5'-Deoxyadenosine	C10H13N5O3	0	c	C05198
dadp_c	dADP	C10H12N5O9P2	-3	c	C00206
damp_c	dAMP	C10H12N5O6P	-2	c	C00360
dann_c	7,8-Diaminononanoate	C9H21N2O2	1	c	C01037
datp_c	dATP	C10H12N5O12P3	-4	c	C00131
db4p_c	3,4-dihydroxy-2-butanone 4-phosphate	C4H7O6P	-2	c	C15556
dcaACP_c	Decanoyl-ACP (n-C10:0ACP)	C21H39N2O8PRS	-1	c	C05755
dcamp_c	N6-(1,2-Dicarboxyethyl)-AMP	C14H14N5O11P	-4	c	C03794
dcdp_c	dCDP	C9H12N3O10P2	-3	c	C00705
dcmp_c	dCMP	C9H12N3O7P	-2	c	C00239
dctp_c	dCTP	C9H12N3O13P3	-4	c	C00458
dcyt_c	Deoxycytidine	C9H13N3O4	0	c	C00881
ddcaACP_c	Dodecanoyl-ACP (n-C12:0ACP)	C23H43N2O8PRS	-1	c	C05223
ddcap_c	Dodecanoly-phosphate (n-C12:0)	C12H24O5P1	-1	c
decdp_c	all-trans-decaprenyl diphosphate	C50H81O7P2	-3	c	C17432
dgdp_c	dGDP	C10H12N5O10P2	-3	c	C00361
dgmp_c	dGMP	C10H12N5O7P	-2	c	C00362
dgsn_c	Deoxyguanosine	C10H13N5O4	0	c	C00330
dgtp_c	dGTP	C10H12N5O13P3	-4	c	C00286
dhap_c	Dihydroxyacetone phosphate	C3H5O6P	-2	c	C00111
dhf_c	7,8-Dihydrofolate	C19H19N7O6	-2	c	C00415
dhgly_c	dehydroglycine	C2H2NO2	-1	c	C15809
dhna_c	1,4-Dihydroxy-2-naphthoate	C11H7O4	-1	c	C03657
dhnpt_c	Dihydroneopterin	C9H13N5O4	0	c	C04874
dhor__S_c	(S)-Dihydroorotate	C5H5N2O4	-1	c	C00337
dhpt_c	Dihydropteroate	C14H13N6O3	-1	c	C00921
dimp_c	dIMP	C10H11N4O7P	-2	c	C06196
din_c	Deoxyinosine	C10H12N4O4	0	c	C05512
ditp_c	dITP	C10H11N4O13P3	-4	c	C01345
dmlz_c	6,7-Dimethyl-8-(1-D-ribityl)lumazine	C13H18N4O6	0	c	C04332
dmpp_c	Dimethylallyl diphosphate	C5H9O7P2	-3	c	C00235
DNA_ZM_c	DNA (Z. mobilis)		0	c
dnad_c	Deamino-NAD+	C21H24N6O15P2	-2	c	C00857
dpcoa_c	Dephospho-CoA	C21H33N7O13P2S	-2	c	C00882
dscl_c	dihydrosirohydrochlorin	C42H41N4O16	-7	c	C02463
dtbt_c	Dethiobiotin	C10H17N2O3	-1	c	C01909
dtdp_c	dTDP	C10H13N2O11P2	-3	c	C00363
dtmp_c	dTMP	C10H13N2O8P	-2	c	C00364
dttp_c	dTTP	C10H13N2O14P3	-4	c	C00459
dudp_c	dUDP	C9H11N2O11P2	-3	c	C01346
dump_c	dUMP	C9H11N2O8P	-2	c	C00365
duri_c	Deoxyuridine	C9H12N2O5	0	c	C00526
dutp_c	dUTP	C9H11N2O14P3	-4	c	C00460
dxyl5p_c	1-deoxy-D-xylulose 5-phosphate	C5H9O7P	-2	c	C11437
e4p_c	D-Erythrose 4-phosphate	C4H7O7P	-2	c	C00279
egmeACP_c	Enoylglutaryl-[acyl-carrier protein] methyl ester	C17H27N2O10PRS	-1	c
eig3p_c	D-erythro-1-(Imidazol-4-yl)glycerol 3-phosphate	C6H9N2O6P	-2	c	C04666
epmeACP_c	Enoylpimeloyl-[acyl-carrier protein] methyl ester	C19H31N2O10PRS	-1	c
etha_c	Ethanolamine	C2H8NO	1	c	C00189
etha_e	Ethanolamine	C2H8NO	1	e	C00189
etha_p	Ethanolamine	C2H8NO	1	p	C00189
ethso3_c	ethanesulfonate	C2H5O3S	-1	c
ethso3_e	ethanesulfonate	C2H5O3S	-1	e
ethso3_p	ethanesulfonate	C2H5O3S	-1	p
etoh_c	Ethanol	C2H6O	0	c	C00469
etoh_e	Ethanol	C2H6O	0	e	C00469
etoh_p	Ethanol	C2H6O	0	p	C00469
f6p_c	D-Fructose 6-phosphate	C6H11O9P	-2	c	C00085
fad_c	Flavin adenine dinucleotide oxidized	C27H31N9O15P2	-2	c	C00016
fadh2_c	Flavin adenine dinucleotide reduced	C27H33N9O15P2	-2	c	C01352
fald_c	Formaldehyde	CH2O	0	c	C00067
fald_e	Formaldehyde	CH2O	0	e	C00067
fald_p	Formaldehyde	CH2O	0	p	C00067
fdp_c	D-Fructose 1,6-bisphosphate	C6H10O12P2	-4	c	C00354
fdxo__4_2_c	Ferredoxin (oxidized form 4:2)	Fe8S8X	0	c
fdxr__4_2_c	Ferredoxin (reduced form 4:2)	Fe8S8X	-2	c
fe2_c	Fe2+	Fe	2	c	C00023
fe2_e	Fe2+	Fe	2	e	C00023
fe2_p	Fe2+	Fe	2	p	C00023
fe3_e	Fe3+	Fe	3	e	C14819
fe3_p	Fe3+	Fe	3	p	C14819
fgam_c	N2-Formyl-N1-(5-phospho-D-ribosyl)glycinamide	C8H13N2O9P	-2	c	C04376
ficytc_c	Ferricytochrome c	C42H54FeN8O6S2	3	c	C00125
flxr_c	Flavodoxin reduced	XH	-1	c	C02745
flxso_c	flavodoxin semi oxidized	XH	0	c	C02869
fmettrna_c	N-Formylmethionyl-tRNA	C6H9NO2SR	0	c	C03294
fmn_c	FMN	C17H19N4O9P	-2	c	C00061
fmnh2_c	Reduced FMN	C17H21N4O9P	-2	c	C01847
focytc_c	Ferrocytochrome c	C42H54FeN8O6S2	2	c	C00126
formate_c	Formate	CH1O2	-1	c	C00058
fpram_c	2-(Formamido)-N1-(5-phospho-D-ribosyl)acetamidine	C8H15N3O8P	-1	c	C04640
fprica_c	5-Formamido-1-(5-phospho-D-ribosyl)imidazole-4-carboxamide	C10H13N4O9P	-2	c	C04734
frdp_c	Farnesyl diphosphate	C15H25O7P2	-3	c	C00448
fru_c	D-Fructose	C6H12O6	0	c	C00095
fru_e	D-Fructose	C6H12O6	0	e	C00095
fru_p	D-Fructose	C6H12O6	0	p	C00095
fum_c	Fumarate	C4H2O4	-2	c	C00122
fum_e	Fumerate	C4H2O4	-2	e
fum_p	Fumerate	C4H2O4	-2	p
g15l_e	D-Glucono-1,5-lactone	C6H10O6	0	e	C00198
g15l_p	D-Glucono-1,5-lactone	C6H10O6	0	p	C00198
g1p_c	D-Glucose 1-phosphate	C6H11O9P	-2	c	C00103
g3p_c	Glyceraldehyde 3-phosphate	C3H5O6P	-2	c	C00661
g3pc_e	sn-Glycero-3-phosphocholine	C8H20NO6P	0	e	C00670
g3pc_p	sn-Glycero-3-phosphocholine	C8H20NO6P	0	p	C00670
g3pe_e	sn-Glycero-3-phosphoethanolamine	C5H14NO6P	0	e	C01233
g3pe_p	sn-Glycero-3-phosphoethanolamine	C5H14NO6P	0	p	C01233
g3pg_e	Glycerophosphoglycerol	C6H14O8P	-1	e	C03274
g3pg_p	Glycerophosphoglycerol	C6H14O8P	-1	p	C03274
g3pi_e	sn-Glycero-3-phospho-1-inositol	C9H18O11P	-1	e	C01225
g3pi_p	sn-Glycero-3-phospho-1-inositol	C9H18O11P	-1	p	C01225
g3ps_e	Glycerophosphoserine	C6H13NO8P	-1	e
g3ps_p	Glycerophosphoserine	C6H13NO8P	-1	p
g6p_c	D-Glucose 6-phosphate	C6H11O9P	-2	c	C00092
gal__bD_e	beta D-Galactose	C6H12O6	0	e	C01582
gal__bD_p	beta D-Galactose	C6H12O6	0	p	C01582
gal_c	D-Galactose	C6H12O6	0	c	C00124
gal_e	D-Galactose	C6H12O6	0	e	C00124
gal_p	D-Galactose	C6H12O6	0	p	C00124
gam1p_c	D-Glucosamine 1-phosphate	C6H13NO8P	-1	c	C06156
gam6p_c	D-Glucosamine 6-phosphate	C6H13NO8P	-1	c	C00352
gar_c	N1-(5-Phospho-D-ribosyl)glycinamide	C7H14N2O8P	-1	c	C03838
gcald_c	Glycolaldehyde	C2H4O2	0	c	C00266
gcald_e	Glycolaldehyde	C2H4O2	0	e	C00266
gcald_p	Glycolaldehyde	C2H4O2	0	p	C00266
gdp_c	GDP	C10H12N5O11P2	-3	c	C00035
gdp_e	GDP	C10H12N5O11P2	-3	e	C00035
gdp_p	GDP	C10H12N5O11P2	-3	p	C00035
gdpmann_c	GDP-D-mannose	C16H23N5O16P2	-2	c	C00096
gdptp_c	Guanosine 3'-diphosphate 5'-triphosphate	C10H11N5O20P5	-7	c	C04494
glc__D_c	D-Glucose	C6H12O6	0	c	C00031
glc__D_e	D-Glucose	C6H12O6	0	e	C00031
glc__D_p	D-Glucose	C6H12O6	0	p	C00031
glcn_c	D-Gluconate	C6H11O7	-1	c	C00257
glcn_e	D-Gluconate	C6H11O7	-1	e	C00257
glcn_p	D-Gluconate	C6H11O7	-1	p	C00257
gln__L_c	L-Glutamine	C5H10N2O3	0	c	C00064
gln__L_e	L-Glutamine	C5H10N2O3	0	e	C00064
gln__L_p	L-Glutamine	C5H10N2O3	0	p	C00064
glu__D_c	D-Glutamate	C5H8NO4	-1	c	C00217
glu__L_c	L-Glutamate	C5H8NO4	-1	c	C00025
glu__L_e	L-Glutamate	C5H8NO4	-1	e	C00025
glu__L_p	L-Glutamate	C5H8NO4	-1	p	C00025
glu5p_c	L-Glutamate 5-phosphate	C5H8NO7P	-2	c	C03287
glu5sa_c	L-Glutamate 5-semialdehyde	C5H9NO3	0	c	C01165
glucys_c	gamma-L-Glutamyl-L-cysteine	C8H13N2O5S	-1	c	C00669
glutrna_c	L-Glutamyl-tRNA(Glu)	C5H7NO3R	0	c	C02987
glx_c	Glyoxylate	C2H1O3	-1	c	C00048
gly_c	Glycine	C2H5NO2	0	c	C00037
glyald_c	D-Glyceraldehyde	C3H6O3	0	c	C00577
glyc__R_c	(R)-Glycerate	C3H5O4	-1	c	C00258
glyc_c	Glycerol	C3H8O3	0	c	C00116
glyc_e	Glycerol	C3H8O3	0	e	C00116
glyc_p	Glycerol	C3H8O3	0	p	C00116
glyc2p_c	Glycerol 2-phosphate	C3H7O6P	-2	c	C02979
glyc3p_c	Glycerol 3-phosphate	C3H7O6P	-2	c	C00093
glyc3p_e	Glycerol 3-phosphate	C3H7O6P	-2	e	C00093
glyc3p_p	Glycerol 3-phosphate	C3H7O6P	-2	p	C00093
glyclt_c	Glycolate	C2H3O3	-1	c	C00160
glytrna_c	Glycyl-tRNA(Gly)	C2H4NOR	1	c	C02412
gmeACP_c	Glutaryl-[acyl-carrier protein] methyl ester	C17H29N2O10PRS	-1	c
gmp_c	GMP	C10H12N5O8P	-2	c	C00144
grdp_c	Geranyl diphosphate	C10H17O7P2	-3	c	C00341
grxox_c	glutaredoxin (oxidized)	X	0	c	C07293
grxrd_c	glutaredoxin (reduced)	XH2	0	c	C07292
gsn_c	Guanosine	C10H13N5O5	0	c	C00387
gthox_c	Oxidized glutathione	C20H30N6O12S2	-2	c	C00127
gthrd_c	Reduced glutathione	C10H16N3O6S	-1	c	C00051
gthrd_e	Reduced glutathione	C10H16N3O6S	-1	e	C00051
gthrd_p	Reduced glutathione	C10H16N3O6S	-1	p	C00051
gtp_c	GTP	C10H12N5O14P3	-4	c	C00044
gtp_e	GTP	C10H12N5O14P3	-4	e	C00044
gtp_p	GTP	C10H12N5O14P3	-4	p	C00044
gua_c	Guanine	C5H5N5O	0	c	C00242
h_c	H+	H	1	c	C00080
h_e	H+	H	1	e	C00080
h_p	H+	H	1	p	C00080
h2_c	H2	H2	0	c	C00282
h2_e	H2	H2	0	e	C00282
h2_p	H2	H2	0	p	C00282
h2mb4p_c	1-hydroxy-2-methyl-2-(E)-butenyl 4-diphosphate	C5H9O8P2	-3	c	C11811
h2o_c	H2O	H2O	0	c	C00001
h2o_e	H2O	H2O	0	e	C00001
h2o_p	H2O	H2O	0	p	C00001
h2o2_c	Hydrogen peroxide	H2O2	0	c	C00027
h2s_c	Hydrogen sulfide	H2S	0	c	C00283
h2s_e	Hydrogen sulfide	H2S	0	e	C00283
h2s_p	Hydrogen sulfide	H2S	0	p	C00283
hcit_c	Homocitrate	C7H7O7	-3	c	C01251
hco3_c	Bicarbonate	CHO3	-1	c	C00288
hcys__L_c	L-Homocysteine	C4H9NO2S	0	c	C00155
hdcap_c	Hexadecanoyl-phosphate (n-C16:0)	C16H32O5P	-1	c
hdceap_c	Hexadecanoyl-phosphate (n-C16:1)	C16H30O5P	-1	c
hdeACP_c	cis-hexadec-9-enoyl-[acyl-carrier protein] (n-C16:1)	C27H49N2O8PRS	-1	c
hexACP_c	Hexanoyl-ACP (n-C6:0ACP)	C17H31N2O8PRS	-1	c	C05749
hgmeACP_c	3-Hydroxyglutaryl-[acyl-carrier protein] methyl ester	C17H29N2O11PRS	-1	c
his__L_c	L-Histidine	C6H9N3O2	0	c	C00135
hisp_c	L-Histidinol phosphate	C6H11N3O4P	-1	c	C01100
histd_c	L-Histidinol	C6H12N3O	1	c	C00860
histrna_c	L-Histidyl-tRNA(His)	C6H8N3OR	1	c	C02988
hmbil_c	Hydroxymethylbilane	C40H38N4O17	-8	c	C01024
hmgth_c	hydroxymethylglutathione	C11H18N3O7S	-1	c	C14180
hom__L_c	L-Homoserine	C4H9NO3	0	c	C00263
Hopanoids_ZM_c	Hopanoids (Z. mobilis)		0	c
hopanol_c	Diplopterol	C30H52O	0	c	C06309
hopene_c	Diploptene	C30H50	0	c	C06310
hpmeACP_c	3-Hydroxypimeloyl-[acyl-carrier protein] methyl ester	C19H33N2O11PRS	-1	c
hpyr_c	Hydroxypyruvate	C3H3O4	-1	c	C00168
hxan_c	Hypoxanthine	C5H4N4O	0	c	C00262
iasp_c	Iminoaspartate	C4H3NO4	-2	c	C05840
ichor_c	Isochorismate	C10H8O6	-2	c	C00885
icit_c	Isocitrate	C6H5O7	-3	c	C00311
idp_c	IDP	C10H11N4O11P2	-3	c	C00104
ile__L_c	L-Isoleucine	C6H13NO2	0	c	C00407
iletrna_c	L-Isoleucyl-tRNA(Ile)	C6H12NOR	1	c	C03127
imacp_c	3-(Imidazol-4-yl)-2-oxopropyl phosphate	C6H7N2O5P	-2	c	C01267
imp_c	IMP	C10H11N4O8P	-2	c	C00130
ind3ac_c	Indole-3-acetate	C10H8NO2	-1	c	C00954
ind3acnl_c	3-Indoleacetonitrile	C10H8N2	0	c	C02938
indole_c	Indole	C8H7N	0	c	C00463
inost_c	myo-Inositol	C6H12O6	0	c	C00137
inost_e	myo-Inositol	C6H12O6	0	e	C00137
inost_p	myo-Inositol	C6H12O6	0	p	C00137
ins_c	Inosine	C10H12N4O5	0	c	C00294
ipdp_c	Isopentenyl diphosphate	C5H9O7P2	-3	c	C00129
iscs_c	IscS sulfur acceptor protein	HSR	0	c
iscssh_c	IscS with bound sulfur	HS2R	0	c
isetac_c	Isethionic acid	C2H5O4S	-1	c	C05123
isetac_e	Isethionic acid	C2H5O4S	-1	e	C05123
isetac_p	Isethionic acid	C2H5O4S	-1	p	C05123
itp_c	ITP	C10H11N4O14P3	-4	c	C00081
k_c	potassium	K	1	c	C00238
k_e	potassium	K	1	e	C00238
k_p	potassium	K	1	p	C00238
kdo_c	3-Deoxy-D-manno-2-octulosonate	C8H13O8	-1	c	C01187
kdo2lipid4_e	KDO(2)-lipid IV(A)	C84H148N2O37P2	-6	e	C06025
kdo2lipid4_p	KDO(2)-lipid IV(A)	C84H148N2O37P2	-6	p	C06025
kdo8p_c	3-Deoxy-D-manno-octulosonate 8-phosphate	C8H12O11P	-3	c	C04478
lac__D_c	D-Lactate	C3H5O3	-1	c	C00256
lac__D_e	D-Lactate	C3H5O3	-1	e	C00256
lac__D_p	D-Lactate	C3H5O3	-1	p	C00256
LalaDglu_c	L-alanine-D-glutamate	C8H13N2O5	-1	c
LalaDglu_e	L-alanine-D-glutamate	C8H13N2O5	-1	e
LalaDglu_p	L-alanine-D-glutamate	C8H13N2O5	-1	p
LalaDgluMdap_e	L-alanine-D-glutamate-meso-2,6-diaminoheptanedioate	C15H25N4O8	-1	e
LalaDgluMdap_p	L-alanine-D-glutamate-meso-2,6-diaminoheptanedioate	C15H25N4O8	-1	p
LalaDgluMdapDala_e	L-alanine-D-glutamate-meso-2,6-diaminoheptanedioate-D-alanine	C18H30N5O9	-1	e
LalaDgluMdapDala_p	L-alanine-D-glutamate-meso-2,6-diaminoheptanedioate-D-alanine	C18H30N5O9	-1	p
LalaLglu_c	L-alanine-L-glutamate	C8H13N2O5	-1	c
LalaLglu_e	L-alanine-L-glutamate	C8H13N2O5	-1	e
LalaLglu_p	L-alanine-L-glutamate	C8H13N2O5	-1	p
lcts_c	Lactose	C12H22O11	0	c	C00243
leu__L_c	L-Leucine	C6H13NO2	0	c	C00123
leutrna_c	L-Leucyl-tRNA(Leu)	C6H12NOR	1	c	C02047
levan_e	Levan	C6H12O6	0	e
lgt__S_c	(R)-S-Lactoylglutathione	C13H20N3O8S	-1	c	C03451
LIPID_ZM_c	Lipids (Z. mobilis)		0	c
lipopb_c	lipoate (protein bound)	C8H13OS2	1	c
lys__L_c	L-Lysine	C6H15N2O2	1	c	C00047
lys__L_e	L-Lysine	C6H15N2O2	1	e	C00047
lys__L_p	L-Lysine	C6H15N2O2	1	p	C00047
lystrna_c	L-Lysine-tRNA (Lys)	C6H14N2OR	2	c	C01931
mal__L_c	L-Malate	C4H4O5	-2	c	C00149
malACP_c	Malonyl-[acyl-carrier protein]	C14H22N2O10PRS	-2	c	C01209
malcoa_c	Malonyl-CoA	C24H33N7O19P3S	-5	c	C00083
malcoame_c	malonyl-CoA methyl ester	C25H36N7O19P3S	-4	c
malt_c	Maltose	C12H22O11	0	c	C00208
man_c	D-Mannose	C6H12O6	0	c	C00159
man1p_c	D-Mannose 1-phosphate	C6H11O9P	-2	c	C00636
man6p_c	D-Mannose 6-phosphate	C6H11O9P	-2	c	C00275
meoh_c	Methanol	CH4O1	0	c	C00132
meoh_e	Methanol	CH4O1	0	e	C00132
meoh_p	Methanol	CH4O1	0	p	C00132
mercppyr_c	Mercaptopyruvate	C3H3O3S	-1	c	C00957
met__L_c	L-Methionine	C5H11NO2S	0	c	C00073
methf_c	5,10-Methenyltetrahydrofolate	C20H20N7O6	-1	c	C00445
metsox__R__L_c	L-methionine-R-sulfoxide	C5H11NO3S	0	c	C15998
metsox__S__L_c	L-Methionine Sulfoxide	C5H11NO3S	0	c	C02989
mettrna_c	L-Methionyl-tRNA (Met)	C5H10NOSR	1	c	C02430
mg2_c	magnesium	Mg	2	c	C00305
mg2_e	magnesium	Mg	2	e	C00305
mg2_p	magnesium	Mg	2	p	C00305
mi1p__D_c	1D-myo-Inositol 1-phosphate	C6H11O9P	-2	c	C01177
minohp_e	myo-Inositol hexakisphosphate	C6H6O24P6	-12	e	C01204
minohp_p	myo-Inositol hexakisphosphate	C6H6O24P6	-12	p	C01204
mlthf_c	5,10-Methylenetetrahydrofolate	C20H21N7O6	-2	c	C00143
mn2_c	Mn2+	Mn	2	c	C00034
mn2_e	Mn2+	Mn	2	e	C00034
mn2_p	Mn2+	Mn	2	p	C00034
mnl_c	D-Mannitol	C6H14O6	0	c	C00392
mobd_c	Molybdate	MoO4	-2	c	C06232
mobd_e	Molybdate	MoO4	-2	e	C06232
mobd_p	Molybdate	MoO4	-2	p	C06232
mso3_c	methanesulfonate	CH3O3S	-1	c	C11145
mso3_e	methanesulfonate	CH3O3S	-1	e	C11145
mso3_p	methanesulfonate	CH3O3S	-1	p	C11145
mthgxl_c	Methylglyoxal	C3H4O2	0	c	C00546
myrsACP_c	Myristoyl-ACP (n-C14:0ACP)	C25H47N2O8PRS	-1	c	C05761
n2_c	Nitrogen	N2	0	c	C00697
n2_e	Nitrogen	N2	0	e	C00697
n2_p	Nitrogen	N2	0	p	C00697
n2o_c	Nitrous oxide	N2O	0	c	C00887
n2o_e	Nitrous oxide	N2O	0	e	C00887
n2o_p	Nitrous oxide	N2O	0	p	C00887
na1_c	Sodium	Na	1	c	C01330
na1_e	Sodium	Na	1	e	C01330
na1_p	Sodium	Na	1	p	C01330
nad_c	Nicotinamide adenine dinucleotide	C21H26N7O14P2	-1	c	C00003
nadh_c	Nicotinamide adenine dinucleotide - reduced	C21H27N7O14P2	-2	c	C00004
nadp_c	Nicotinamide adenine dinucleotide phosphate	C21H25N7O17P3	-3	c	C00006
nadph_c	Nicotinamide adenine dinucleotide phosphate - reduced	C21H26N7O17P3	-4	c	C00005
Ncbmpts_c	N-Carbamoylputrescine	C5H14N3O	1	c	C00436
Nforglu_c	N-Formyl-L-glutamate	C6H9NO5	0	c	C01045
nh4_c	Ammonium	H4N	1	c	C01342
nh4_e	Ammonium	H4N	1	e	C01342
nh4_p	Ammonium	H4N	1	p	C01342
ni2_c	nickel	Ni	2	c	C00291
ni2_e	nickel	Ni	2	e	C00291
ni2_p	nickel	Ni	2	p	C00291
nicrnt_c	Nicotinate D-ribonucleotide	C11H12NO9P	-2	c	C01185
nmn_c	NMN	C11H14N2O8P	-1	c	C00455
nmn_e	NMN	C11H14N2O8P	-1	e	C00455
nmn_p	NMN	C11H14N2O8P	-1	p	C00455
no_c	Nitric oxide	NO	0	c	C00533
no_e	Nitric oxide	NO	0	e	C00533
no_p	Nitric oxide	NO	0	p	C00533
o2_c	O2	O2	0	c	C00007
o2_e	O2	O2	0	e	C00007
o2_p	O2	O2	0	p	C00007
oaa_c	Oxaloacetate	C4H2O5	-2	c	C00036
ocACP_c	Octanoyl-ACP (n-C8:0ACP)	C19H35N2O8PRS	-1	c	C05752
ocdcaACP_c	Octadecanoyl-ACP (n-C18:0ACP)	C29H55N2O8PRS	-1	c	C04088
ocdcap_c	Octadecanoyl-phosphate (n-C18:0)	C18H36O5P	-1	c
ocdceap_c	Octadecanoyl-phosphate (n-C18:1)	C18H34O5P	-1	c
octapb_c	octanoate (protein bound)	C8H15O	1	c
octeACP_c	cis-octadec-11-enoyl-[acyl-carrier protein] (n-C18:1)	C29H53N2O8PRS	-1	c
ogmeACP_c	3-Oxo-glutaryl-[acyl-carrier protein] methyl ester	C17H27N2O11PRS	-1	c
ohpb_c	2-Oxo-3-hydroxy-4-phosphobutanoate	C4H4O8P	-3	c	C06054
opmeACP_c	3-Oxo-pimeloyl-[acyl-carrier protein] methyl ester	C19H31N2O11PRS	-1	c
orn_c	Ornithine	C5H13N2O2	1	c	C01602
orot_c	Orotate	C5H3N2O4	-1	c	C00295
orot5p_c	Orotidine 5'-phosphate	C10H10N2O11P	-3	c	C01103
pa_ZM_c	Phosphatidic acid (Z. mobilis)		0	c
palmACP_c	Palmitoyl-ACP (n-C16:0ACP)	C27H51N2O8PRS	-1	c	C05764
pan4p_c	Pantetheine 4'-phosphate	C11H21N2O7PS	-2	c	C01134
pant__R_c	(R)-Pantoate	C6H11O4	-1	c	C00522
pap_c	Adenosine 3',5'-bisphosphate	C10H11N5O10P2	-4	c	C00054
paps_c	3'-Phosphoadenylyl sulfate	C10H11N5O13P2S	-4	c	C00053
pdx5p_c	Pyridoxine 5'-phosphate	C8H10NO6P	-2	c	C00627
pe_ZM_c	Phosphatidylethanolamine (Z. mobilis)		0	c
pe161_c	phosphatidylethanolamine (dihexadec-9enoyl, n-C16:1)	C37H70N1O8P1	0	c	C00350
pe181_c	phosphatidylethanolamine (dioctadec-11-enoyl, n-C18:1)	C41H78N1O8P1	0	c	C00350
pep_c	Phosphoenolpyruvate	C3H2O6P	-3	c	C00074
PEPTIDO_ZM_c	Peptidoglycan (Z. mobilis)		0	c
pg_ZM_c	Phosphatidylglycerol (Z. mobilis)		0	c
pg161_c	Phosphatidylglycerol (dihexadec-9-enoyl, n-C16:1)	C38H70O10P1	-1	c	C00344
pg181_c	Phosphatidylglycerol (dioctadec-11-enoyl, n-C18:1)	C42H78O10P1	-1	c	C00344
pgp_ZM_c	Phosphatidylglycerophosphate (Z. mobilis)		0	c
phe__L_c	L-Phenylalanine	C9H11NO2	0	c	C00079
pheme_c	Protoheme	C34H30FeN4O4	-2	c	C00032
phetrna_c	L-Phenylalanyl-tRNA(Phe)	C9H10NOR	1	c	C03511
phom_c	O-Phospho-L-homoserine	C4H8NO6P	-2	c	C01102
Phospholipids_ZM_c	Phospholipids (Z. mobilis)		0	c
phpyr_c	Phenylpyruvate	C9H7O3	-1	c	C00166
phthr_c	O-Phospho-4-hydroxy-L-threonine	C4H8NO7P	-2	c	C06055
pi_c	Phosphate	HO4P	-2	c	C00009
pi_e	Phosphate	HO4P	-2	e	C00009
pi_p	Phosphate	HO4P	-2	p	C00009
pimACP_c	Pimeloyl-[acyl-carrier protein]	C18H31N2O10PRS	-1	c
pmeACP_c	Pimeloyl-[acyl-carrier protein] methyl ester	C19H33N2O10PRS	-1	c
pnto__R_c	(R)-Pantothenate	C9H16NO5	-1	c	C00864
pnto__R_e	(R)-Pantothenate	C9H16NO5	-1	e	C00864
pnto__R_p	(R)-Pantothenate	C9H16NO5	-1	p	C00864
ppbng_c	Porphobilinogen	C10H13N2O4	-1	c	C00931
ppcoa_c	Propanoyl-CoA	C24H36N7O17P3S	-4	c	C00100
ppgpp_c	Guanosine 3',5'-bis(diphosphate)	C10H11N5O17P4	-6	c	C01228
pphn_c	Prephenate	C10H8O6	-2	c	C00254
ppi_c	Diphosphate	HO7P2	-3	c	C00013
ppp9_c	Protoporphyrin	C34H32N4O4	-2	c	C02191
pppg9_c	Protoporphyrinogen IX	C34H38N4O4	-2	c	C01079
pppi_c	Inorganic triphosphate	HO10P3	-4	c	C00536
pram_c	5-Phospho-beta-D-ribosylamine	C5H11NO7P	-1	c	C03090
pran_c	N-(5-Phospho-D-ribosyl)anthranilate	C12H13NO9P	-3	c	C04302
prbamp_c	1-(5-Phosphoribosyl)-AMP	C15H19N5O14P2	-4	c	C02741
prbatp_c	1-(5-Phosphoribosyl)-ATP	C15H19N5O20P4	-6	c	C02739
preq0_c	7-cyano-7-carbaguanine	C7H5N5O	0	c	C15996
preq1_c	7-aminomethyl-7-deazaguanine	C7H10N5O	1	c	C01449
prfp_c	1-(5-Phosphoribosyl)-5-[(5-phosphoribosylamino)methylideneamino]imidazole-4-carboxamide	C15H21N5O15P2	-4	c	C04896
prlp_c	5-[(5-phospho-1-deoxyribulos-1-ylamino)methylideneamino]-1-(5-phosphoribosyl)imidazole-4-carboxamide	C15H21N5O15P2	-4	c	C04916
pro__L_c	L-Proline	C5H9NO2	0	c	C00148
progly_c	L-Prolinylglycine	C7H12N2O3	0	c
PROTEIN_ZM_c	Protein (Z. mobilis)		0	c
protrna_c	L-Prolyl-tRNA(Pro)	C5H8NOR	1	c	C02702
prpp_c	5-Phospho-alpha-D-ribose 1-diphosphate	C5H8O14P3	-5	c	C00119
ps_ZM_c	Phosphatidylserine (Z. mobilis)		0	c
pser__L_c	O-Phospho-L-serine	C3H6NO6P	-2	c	C01005
ptrc_c	Putrescine	C4H14N2	2	c	C00134
pyam5p_c	Pyridoxamine 5'-phosphate	C8H12N2O5P	-1	c	C00647
pydx5p_c	Pyridoxal 5'-phosphate	C8H8NO6P	-2	c	C00018
pyr_c	Pyruvate	C3H3O3	-1	c	C00022
q10_c	Ubiquinone-10	C59H90O4	0	c	C11378
q10h2_c	Ubiquinol-10	C59H92O4	0	c
quln_c	Quinolinate	C7H3NO4	-2	c	C03722
r5p_c	alpha-D-Ribose 5-phosphate	C5H9O8P	-2	c	C00117
rbflvrd_c	Reduced riboflavin	C17H22N4O6	0	c	C01007
rhop_c	Ribosylhopane	C35H60O4	0	c	C21118
ribflv_c	Riboflavin	C17H20N4O6	0	c	C00255
RNA_ZM_c	RNA (Z. mobilis)		0	c
ru5p__D_c	D-Ribulose 5-phosphate	C5H9O8P	-2	c	C00199
s7p_c	Sedoheptulose 7-phosphate	C7H13O10P	-2	c	C05382
sbt__D_c	D-sorbitol	C6H14O6	0	c	C00794
sbt__D_e	D-Sorbitol	C6H14O6	0	e	C00794
sbt__D_p	D-Sorbitol	C6H14O6	0	p	C00794
scl_c	sirohydrochlorin	C42H39N4O16	-7	c	C05778
ser__L_c	L-Serine	C3H7NO3	0	c	C00065
ser__L_e	L-Serine	C3H7NO3	0	e	C00065
ser__L_p	L-Serine	C3H7NO3	0	p	C00065
sertrna_c	L-Seryl-tRNA(Ser)	C3H6NO2R	1	c	C02553
sertrna_sec_c	L-Seryl-tRNA(Sec)	C3H6NO2R	1	c	C06481
Sfglutth_c	S-Formylglutathione	C11H16N3O7S	-1	c	C01031
sheme_c	Siroheme	C42H36FeN4O16	-8	c	C00748
skm_c	Shikimate	C7H9O5	-1	c	C00493
skm_e	Shikimate	C7H9O5	-1	e	C00493
skm_p	Shikimate	C7H9O5	-1	p	C00493
skm5p_c	Shikimate 5-phosphate	C7H8O8P	-3	c	C03175
sl26da_c	N-Succinyl-LL-2,6-diaminoheptanedioate	C11H16N2O7	-2	c	C04421
sl2a6o_c	N-Succinyl-2-L-amino-6-oxoheptanedioate	C11H12NO8	-3	c	C04462
SM_MOLECULE_ZM_c	Small Molecules (Z. mobilis)		0	c
so2_c	sulfur dioxide	O2S	0	c	C09306
so2_e	sulfur dioxide	O2S	0	e	C09306
so2_p	sulfur dioxide	O2S	0	p	C09306
so3_c	Sulfite	O3S	-2	c	C00094
so4_c	Sulfate	O4S	-2	c	C00059
so4_e	Sulfate	O4S	-2	e	C00059
so4_p	Sulfate	O4S	-2	p	C00059
sql_c	Squalene	C30H50	0	c	C00751
srb__L_c	L-sorbose	C6H12O6	0	c	C00247
suc6p_c	Sucrose 6-phosphate	C12H21O14P	-2	c	C02591
sucarg_c	N2-Succinyl-L-arginine	C10H17N4O5	-1	c	C03296
succ_c	Succinate	C4H4O4	-2	c	C00042
succ_e	Succinate	C4H4O4	-2	e	C00042
succ_p	Succinate	C4H4O4	-2	p	C00042
succoa_c	Succinyl-CoA	C25H35N7O19P3S	-5	c	C00091
sucglu_c	N2-Succinyl-L-glutamate	C9H10NO7	-3	c	C05931
sucgsa_c	N2-Succinyl-L-glutamate 5-semialdehyde	C9H11NO6	-2	c	C05932
suchms_c	O-Succinyl-L-homoserine	C8H12NO6	-1	c	C01118
sucorn_c	N2-Succinyl-L-ornithine	C9H15N2O5	-1	c	C03415
sucr_e	Sucrose	C12H22O11	0	e	C00089
sucsal_c	Succinic semialdehyde	C4H5O3	-1	c	C00232
sufbcd__2fe2s_c	SufBCD with bound [2Fe-2S] cluster	H4O2S8Fe2R	-2	c
sufbcd__2fe2s2_c	SufBCD with two bound [2Fe-2S] clusters	O2S10Fe4R	-4	c
sufbcd__4fe4s_c	SufBCD with bound [4Fe-4S] cluster	H4O2S10Fe4R	-2	c
sufbcd_c	SufBCD scaffold complex	H8O2S6R	0	c
sufse_c	SufSE sulfur acceptor complex	HSR	0	c
sufsesh_c	SufSE with bound sulfur	HS2R	0	c
sulfac_c	sulfoacetate	C2H2O5S	-2	c	C14179
sulfac_e	sulfoacetate	C2H2O5S	-2	e	C14179
sulfac_p	sulfoacetate	C2H2O5S	-2	p	C14179
t3c11vaceACP_c	trans-3-cis-11-vacceoyl-[acyl-carrier protein]	C29H51N2O8PRS	-1	c
t3c5ddeceACP_c	trans-3-cis-5-dodecenoyl-[acyl-carrier protein]	C23H39N2O8PRS	-1	c
t3c7mrseACP_c	trans-3-cis-7-myristoleoyl-[acyl-carrier protein]	C25H43N2O8PRS	-1	c
t3c9palmeACP_c	trans-3-cis-9-palmitoleoyl-[acyl-carrier protein]	C27H47N2O8PRS	-1	c
TAGs_ZM_c	Triacylglycerols (Z. mobilis)		0	c
tcynt_c	Thiocyanate	CNS	-1	c	C01755
tddec2eACP_c	trans-Dodec-2-enoyl-[acyl-carrier protein]	C23H41N2O8PRS	-1	c	C05758
tdeACP_c	cis-tetradec-7-enoyl-[acyl-carrier protein] (n-C14:1)	C25H45N2O8PRS	-1	c
tdec2eACP_c	trans-Dec-2-enoyl-[acyl-carrier protein]	C21H37N2O8PRS	-1	c	C05754
thbh_c	Tetrahydroxybacteriohopane	C35H62O4	0	c	C21119
thbhaga_c	Bacteriohopanetetrol-acetylglucosamine	C43H75NO9	0	c	C21120
thbhet_c	Tetrahydroxybacteriohopane cyclitol ether	C41H73NO8	0	c	C21122
thbhga_c	Tetrahydroxybacteriohopane-glucosamine	C41H73NO8	0	c	C21121
thdp_c	2,3,4,5-Tetrahydrodipicolinate	C7H7NO4	-2	c	C03972
thex2eACP_c	trans-Hex-2-enoyl-[acyl-carrier protein]	C17H29N2O8PRS	-1	c	C05748
thf_c	5,6,7,8-Tetrahydrofolate	C19H21N7O6	-2	c	C00101
thm_c	Thiamin	C12H17N4OS	1	c	C00378
thm_e	Thiamin	C12H17N4OS	1	e	C00378
thm_p	Thiamin	C12H17N4OS	1	p	C00378
thmmp_c	Thiamin monophosphate	C12H16N4O4PS	-1	c	C01081
thmpp_c	Thiamine diphosphate	C12H16N4O7P2S	-2	c	C00068
thr__L_c	L-Threonine	C4H9NO3	0	c	C00188
thrtrna_c	L-Threonyl-tRNA(Thr)	C4H8NO2R	1	c	C02992
thymd_c	Thymidine	C10H14N2O5	0	c	C00214
tmrs2eACP_c	trans-Tetradec-2-enoyl-[acyl-carrier protein]	C25H45N2O8PRS	-1	c	C05760
toct2eACP_c	trans-Oct-2-enoyl-[acyl-carrier protein]	C19H33N2O8PRS	-1	c	C05751
toctd2eACP_c	trans-octadec-2-enoyl-[acyl-carrier protein]	C29H53N2O8PRS	-1	c	C16221
tpalm2eACP_c	trans-Hexadec-2-enoyl-[acyl-carrier protein]	C27H49N2O8PRS	-1	c	C05763
trdox_c	Oxidized thioredoxin	X	0	c	C00343
trdrd_c	Reduced thioredoxin	XH2	0	c	C00342
trnaala_c	tRNA(Ala)	R	0	c	C01635
trnaarg_c	tRNA(Arg)	R	0	c	C01636
trnaasp_c	tRNA(Asp)	R	0	c	C01638
trnacys_c	tRNA(Cys)	R	0	c	C01639
trnaglu_c	tRNA (Glu)	R	0	c	C01641
trnagly_c	tRNA(Gly)	R	0	c	C01642
trnahis_c	tRNA(His)	R	0	c	C01643
trnaile_c	tRNA(Ile)	R	0	c	C01644
trnaleu_c	tRNA(Leu)	R	0	c	C01645
trnalys_c	tRNA(Lys)	R	0	c	C01646
trnamet_c	tRNA(Met)	R	0	c	C01647
trnaphe_c	tRNA(Phe)	R	0	c	C01648
trnapro_c	tRNA(Pro)	R	0	c	C01649
trnasecys_c	tRNA(SeCys)	R	0	c
trnaser_c	tRNA(Ser)	R	0	c	C01650
trnathr_c	tRNA(Thr)	R	0	c	C01651
trnatrp_c	tRNA(Trp)	R	0	c	C01652
trnatyr_c	tRNA(Tyr)	R	0	c	C00787
trnaval_c	tRNA(Val)	R	0	c	C01653
trp__L_c	L-Tryptophan	C11H12N2O2	0	c	C00078
trptrna_c	L-Tryptophanyl-tRNA(Trp)	C11H11N2OR	1	c	C03512
ttdcap_c	Tetradecanoyl-phosphate (n-C14:0)	C14H28O5P	-1	c
ttdceap_c	Tetradecanoyl-phosphate (n-C14:1)	C14H26O5P	-1	c
tyr__L_c	L-Tyrosine	C9H11NO3	0	c	C00082
tyrtrna_c	L-Tyrosyl-tRNA(Tyr)	C9H10NO2R	1	c	C02839
uaagmda_c	Undecaprenyl-diphospho-N-acetylmuramoyl-(N-acetylglucosamine)-L-ala-D-glu-meso-2,6-diaminopimeloyl-D-ala-D-ala	C95H152N8O28P2	-4	c	C05898
uaccg_c	UDP-N-acetyl-3-O-(1-carboxyvinyl)-D-glucosamine	C20H26N3O19P2	-3	c	C04631
uacgam_c	UDP-N-acetyl-D-glucosamine	C17H25N3O17P2	-2	c	C00043
uagmda_c	Undecaprenyl-diphospho-N-acetylmuramoyl-L-alanyl-D-glutamyl-meso-2,6-diaminopimeloyl-D-alanyl-D-alanine	C87H139N7O23P2	-4	c	C05897
uama_c	UDP-N-acetylmuramoyl-L-alanine	C23H33N4O20P2	-3	c	C01212
uamag_c	UDP-N-acetylmuramoyl-L-alanyl-D-glutamate	C28H39N5O23P2	-4	c	C00692
uamr_c	UDP-N-acetylmuramate	C20H28N3O19P2	-3	c	C01050
udcpdp_c	Undecaprenyl diphosphate	C55H89O7P2	-3	c	C04574
udcpdp_p	Undecaprenyl diphosphate	C55H89O7P2	-3	p	C04574
udcpp_c	Undecaprenyl phosphate	C55H89O4P	-2	c	C00348
udcpp_p	Undecaprenyl phosphate	C55H89O4P	-2	p	C00348
udp_c	UDP	C9H11N2O12P2	-3	c	C00015
udpg_c	UDPglucose	C15H22N2O17P2	-2	c	C00029
udpgalur_c	UDP-D-galacturonate	C15H19N2O18P2	-3	c	C00617
udpglcur_c	UDP-D-glucuronate	C15H19N2O18P2	-3	c	C00167
ugmd_c	UDP-N-acetylmuramoyl-L-alanyl-D-gamma-glutamyl-meso-2,6-diaminopimelate	C35H51N7O26P2	-4	c	C04877
ugmda_c	UDP-N-acetylmuramoyl-L-alanyl-D-glutamyl-meso-2,6-diaminopimeloyl-D-alanyl-D-alanine	C41H61N9O28P2	-4	c	C04882
ump_c	UMP	C9H11N2O9P	-2	c	C00105
uppg3_c	Uroporphyrinogen III	C40H36N4O16	-8	c	C01051
urea_c	Urea	CH4N2O	0	c	C00086
uri_c	Uridine	C9H12N2O6	0	c	C00299
utp_c	UTP	C9H11N2O15P3	-4	c	C00075
val__L_c	L-Valine	C5H11NO2	0	c	C00183
valtrna_c	L-Valyl-tRNA(Val)	C5H10NOR	1	c	C02554
xan_c	Xanthine	C5H4N4O2	0	c	C00385
xmp_c	Xanthosine 5'-phosphate	C10H11N4O9P	-2	c	C00655
xtp_c	XTP	C10H11N4O15P3	-4	c	C00700
xtsn_c	Xanthosine	C10H12N4O6	0	c	C01762
xu5p__D_c	D-Xylulose 5-phosphate	C5H9O8P	-2	c	C00231
xyl__D_c	D-Xylose	C5H10O5	0	c	C00181
xyl__D_e	D-Xylose	C5H10O5	0	e	C00181
xyl__D_p	D-Xylose	C5H10O5	0	p	C00181
xylt_c	Xylitol	C5H12O5	0	c	C00379
zn2_c	Zinc	Zn	2	c	C00038
zn2_e	Zinc	Zn	2	e	C00038
zn2_p	Zinc	Zn	2	p	C00038
