# Supplementary material for: Model-driven analysis of mutant fitness experiments improves genome-scale metabolic models of Zymomonas mobilis ZM4
Source: PLoS Comput Biol. 2020 Aug 17;16(8):e1008137. doi: 10.1371/journal.pcbi.1008137 (PMC7451989; doi:10.1371/journal.pcbi.1008137)
Supplement: S1 Appendix — (XLSX) [file pcbi.1008137.s004.xlsx]

## Sheet: Flux Coupling Analysis Modules
S1 Appendix
Flux Coupling Analysis Modules and Cofitness Results
Module No.	Average Cofitness (Full Dataset)	Average Cofitness (Anaerobic Modules and Data)	No. of Reactions	Coupled Reactions+	No. of Relevant Genes	Relevant Genes (Exist in Dataset and Model)	Coupling	Subsystems		Condition Dependent Anaerobic Coupling?	Condition Dependent Reactions	Condition Dependent Genes	Additional Notes
1	0.879962	0.689821	4	ALAS_f, HMBS_f, PPBNGS_f, UPP3S_f	3	ZMO1198, ZMO1879, ZMO1903	full	Cofactor Biosynthesis (4)		N
2	0.85885	0.886	3	CHORS_f, PSCVT_f, SHKK_f	3	ZMO0594, ZMO1693, ZMO1796,	full	Tyrosine, Tryptophan, and Phenylalanine Metabolism(3),		N
3	0.846485	0.886872	4	ASPCT_f, DHORTS_r, OMPDC_f, ORPT_r,	3	ZMO0587, ZMO0791, ZMO1707,	full	Purine and Pyrimidine Biosynthesis(4),		Y	DHORDfum	ZMO0120	Conditional Coupling Occurs as Ubiquinol-10 dependent reaction (DHORD10) becomes infeasible in Anaerobic Condition
4	0.826057	0.79499	5	GARFT_f, GLUPRT_f, PRAGSr_f, PRAIS_f, PRFGS_f,	6	ZMO0299, ZMO0709, ZMO0820, ZMO1531, ZMO1532, ZMO1557,	full	Purine and Pyrimidine Biosynthesis(5),		N
5	0.799854	0.8405	7	IPMD_f, IPPMIa_r, IPPMIb_r, IPPS_f, LEUTAi_f, OMCDC_f, SINK_leu-L_f,	5	ZMO0105, ZMO0106, ZMO0677, ZMO0903, ZMO0913,	full	Valine, Leucine, and Isoleucine Metabolism(6), sink(1),		N
6	0.795825	0.8854	4	G1PACT_f, GF6PTA_f, PGAMT_r, UAGDP_f,	3	ZMO0056, ZMO0498, ZMO1002,	full	Cell Envelope Biosynthesis(4),		N
7	0.764631	0.816458	6	DAPE_f, DHDPRy_f, DHDPS_f, SDPDS_f, SDPTA_r, THDPS_f,	3	ZMO0707, ZMO1072, ZMO1632,	full	Citric Acid Cycle(1), Threonine and Lysine Metabolism(6),		N
8	0.749802	0.213507	2	GLCNt2rpp_f, GNK_f,	2	ZMO1756, ZMO1757,	full	Alternate Carbon Metabolism(1), Transport, Inner Membrane(1),		N
9	0.748	0.7536	3	ARGSL_f, ARGSS_f, OCBT_f,	3	ZMO0409, ZMO1036, ZMO1770,	full	Arginine and Proline Metabolism(3),		N
10	0.746421	0.71025	10	ATPPRT_f, HISTD_f, HISTP_f, HSTPT_f, IG3PS_f, IGPDH_f, PRAMPC_f, PRATPP_f, PRMICI_f, SINK_his-L_f,	9	ZMO0421, ZMO1178, ZMO1499, ZMO1500, ZMO1501, ZMO1502, ZMO1503, ZMO1550, ZMO1551,	full	Histidine Metabolism(9), sink(1),		N
11	0.745708	0.755897	7	DMBZLM_f, DMQ10MT_f, DPHBDC_f, DPPS_f, HBZDPT_f, SINK_q10h2_f, DHPHM_f	4	ZMO0564, ZMO1188, ZMO1419, ZMO1654	full	Cofactor Biosynthesis (4)		Y	DMMBLHX3_f, DMPHHX3_f, DPHHX3_f		Conditional coupling occurs as alternative reactions require molecular oxygen.
12	0.742594	0.6415	4	ACGK_f, ACOTA_r, AGPR_r, ORNTAC_f,	3	ZMO0804, ZMO0923, ZMO1494,	full	Arginine and Proline Metabolism(4),		N
13	0.740183	0.80454	3	CYSTL_f, HSERTA_f, METB1_f,	3	ZMO0225, ZMO0327, ZMO0676,	full	Methionine Metabolism(3),		N
14	0.737917	0.70886	2	ADSL1r_f, ADSS_f,	2	ZMO0662, ZMO1687,	full	Purine and Pyrimidine Biosynthesis(2),		N
15	0.720061	0.679573	2	ASAD_r, ASPK_f,	2	ZMO1407, ZMO1653,	full	Threonine and Lysine Metabolism(2),		N
16	0.717292	0.816021	4	NADS1_f, NNATr_f, NNDPR_f, QULNS_f,	4	ZMO0899, ZMO1662, ZMO1870, ZMO1871,	full	Cofactor and Prosthetic Group Biosynthesis(3), Nucleotide Salvage Pathway(1),		Y	ASPO5_f	ZMO0144	Conditional coupling occurs as alternative reactions require molecular oxygen.
17	0.704116	0.875456	2	HPN4_f, HPN5_f,	2	ZMO0972, ZMO0974	full	Cell Envelope Biosynthesis(2),		N
18	0.691715	0.512	3	DMATT_f, DMPPS_f, GRTT_f,	2	ZMO0855, ZMO0875,	full	Cofactor and Prosthetic Group Biosynthesis(3),		N
19	0.691674	0.855794	4	ACONTa_f, ACONTb_f, CS_f, ICDHyr_f,	3	ZMO0543, ZMO0544, ZMO1963,	full	Citric Acid Cycle(4),		N
20	0.690213	0.62987	9	ADSL2r_f, GARFT_f, GLUPRT_f, PRAGSr_f, PRAIS_f, PRFGS_f, AIRC2_f, AIRC3_r, PRASCSi_f,	10	ZMO0299, ZMO0662, ZMO0709, ZMO0820, ZMO1052, ZMO1420, ZMO1421, ZMO1531, ZMO1532, ZMO1557,	partial	Purine and Pyrimidine Biosynthesis(9),		N			This module is the partial coupling of modules #4 and #41.
21	0.684608	0.800414	7	APRAUR_f, DB4PS_f, DHPPDA2_f, GTPCII2_f, PMDPHT_f, RBFSa_f, RBFSb_f,	4	ZMO0473, ZMO0474, ZMO0475, ZMO0476,	full	Cofactor and Prosthetic Group Biosynthesis(7),		N
22	0.680502	0.765219	9	DPCOAK_f, EX_pnto-R_e_r, PNTK_f, PNTOt4pp_f, PNTOtex_f, PPCDC_f, PPNCL2_f, PTPATi_f, SINK_coa_f,	3	ZMO0854, ZMO1190, ZMO1867,	full	Cofactor and Prosthetic Group Biosynthesis(5), Exchange(1), Transport, Inner Membrane(1), Transport, Outer Membrane(1), sink(1),		N
23	0.677091	0.523465	3	ACLS_f, DHAD1_f, KARA1_r,	3	ZMO1140, ZMO1141, ZMO1792,	full	Valine, Leucine, and Isoleucine Metabolism(3),		N
24	0.670456	0.607786	4	G5SADs_f, G5SD_f, GLU5K_f, P5CR_f,	2	ZMO0206, ZMO1661,	full	Arginine and Proline Metabolism(4),		N
25	0.669008	0.833331	11	3HAD100_f, 3HAD40_f, 3HAD60_f, 3HAD80_f, 3OAR100_f, 3OAR40_f, 3OAR60_f, 3OAR80_f, 3OAS100_f, 3OAS60_f, 3OAS80_f,	3	ZMO1146, ZMO1222, ZMO1278,	full	Cell Envelope Biosynthesis(11),		N
26	0.669008	0.833331	7	3HAD121_f, 3HAD141_f, 3OAR121_f, 3OAR141_f, 3OAS121_f, 3OAS141_f, T2DECAI_f,	3	ZMO1146, ZMO1222, ZMO1278,	full	Cell Envelope Biosynthesis(7),		N
27	0.669008	0.833331	4	3HAD180_f, 3OAR180_f, 3OAS180_f, SINK_ocdcaACP_f,	3	ZMO1146, ZMO1222, ZMO1278,	full	Cell Envelope Biosynthesis(3), sink(1),		N
28	0.669008	0.833331	3	3HAD120_f, 3OAR120_f, 3OAS120_f,	3	ZMO1146, ZMO1222, ZMO1278,	full	Cell Envelope Biosynthesis(3),		N
29	0.669008	0.833331	3	3HAD140_f, 3OAR140_f, 3OAS140_f,	3	ZMO1146, ZMO1222, ZMO1278,	full	Cell Envelope Biosynthesis(3),		N
30	0.669008	0.833331	3	3HAD160_f, 3OAR160_f, 3OAS160_f,	3	ZMO1146, ZMO1222, ZMO1278,	full	Cell Envelope Biosynthesis(3),		N
31	0.669008	0.833331	3	3HAD161_f, 3OAR161_f, 3OAS161_f,	3	ZMO1146, ZMO1222, ZMO1278,	full	Cell Envelope Biosynthesis(3),		N
32	0.669008	0.833331	3	3HAD181_f, 3OAR181_f, 3OAS181_f,	3	ZMO1146, ZMO1222, ZMO1278,	full	Cell Envelope Biosynthesis(3),		N
33	0.668875	0.641453	5	ANPRT_f, ANS_f, IGPS_f, PRAIi_f, SINK_trp-L_f,	5	ZMO0200, ZMO0201, ZMO0468, ZMO0545, ZMO0586,	full	Tyrosine, Tryptophan, and Phenylalanine Metabolism(4), sink(1),		N
34	0.661054	0.557634	6	ACHBS_f, DHAD2_f, ILETA_r, KARA2_f, SINK_ile-L_f, THRD_L_f,	5	ZMO0913, ZMO1140, ZMO1141, ZMO1275, ZMO1792,	full	Valine, Leucine, and Isoleucine Metabolism(5), sink(1),		N
35	0.660783	0.717526	2	DDPA_f, DHQS_f,	2	ZMO0187, ZMO0593,	full	Tyrosine, Tryptophan, and Phenylalanine Metabolism(2),		N
36	0.629196	0.768478	2	ACCOAC_f, MCOATA_f,	4	ZMO0583, ZMO0599, ZMO0735, ZMO1223,	partial	Membrane Lipid Metabolism(2),		N			Partial coupling of two reactions
37	0.627695	0.748387	3	PHETA1_r, PPNDH_f, SINK_phe-L_f,	2	ZMO0913, ZMO1678,	full	Tyrosine, Tryptophan, and Phenylalanine Metabolism(2), sink(1),		N
38	0.624693	0.724482	4	PRPPS_f, RPE_r, TKT2_r, RPI_r,	2	ZMO0018, ZMO1200,	partial	Histidine Metabolism(1), Pentose Phosphate Pathway(3),		N			This module is the partial coupling of modules #107 and #109.
39	0.619664	0.804584	12	ALAALAr_f, GLUR_r, PAPPT3_f, SINK_uaagmda_f, UAAGDS_f, UAGCVT_f, UAGPT3_f, UAMAGS_f, UAMAS_f, UAPGR_f, UDCPDP_f, UGMDDS_f,	10	ZMO0826, ZMO0827, ZMO0829, ZMO0831, ZMO0832, ZMO0833, ZMO0834, ZMO1115, ZMO1197, ZMO1724,	full	Cell Envelope Biosynthesis(11), sink(1),		Y	ALAR_f	ZMO1592	Conditional coupling occurs as alternative reactions require molecular oxygen.
40	0.618045	0.651691	2	NDPK6_f, RNDR4b_f,	3	ZMO0443, ZMO0538, ZMO1039,	full	Nucleotide Salvage Pathway(2),		N
41	0.613026	0.704035	3	MAN6PI_r, PMANM_r, SINK_gdpmann_f,	2	ZMO0339, ZMO1233,	full	Alternate Carbon Metabolism(2), sink(1),		N
42	0.591854	0.472666	4	ADSL2r_f, AIRC2_f, AIRC3_r, PRASCSi_f,	4	ZMO0662, ZMO1052, ZMO1420, ZMO1421,	full	Purine and Pyrimidine Biosynthesis(4),		N
43	0.58519	N/A	2	CCP2_f, CYOR_Q10_f,	4	ZMO0956, ZMO0957, ZMO0958, ZMO1136,	full	Oxidative Phosphorylation(2),		Infeasible
44	0.58519	N/A	2	CCP2_r, CYOR_Q10_r,	4	ZMO0956, ZMO0957, ZMO0958, ZMO1136,	full	Oxidative Phosphorylation(2),		Infeasible
45	0.496979	0.585789	5	E4PD_f, OHPBAT_f, PDX5PS_f, PERD_f, SINK_pydx5p_f,	3	ZMO1313, ZMO1684, ZMO1708,	full	Cofactor and Prosthetic Group Biosynthesis(4), sink(1),		Y	PDX5PO2_f		Conditional coupling occurs as alternative reactions require molecular oxygen.
46	0.465607	0.680516	19	AMAOTr_f, AOXSr2_f, BTS5_f, DBTS_f, DM_AMOB_f, EGMEACPR_f, EPMEACPR_f, EX_meoh_e_f, MALCOAMT_f, MEOHtex_r, MEOHtrpp_r, OGMEACPD_f, OGMEACPR_f, OGMEACPS_f, OPMEACPD_f, OPMEACPR_f, OPMEACPS_f, PMEACPE_f, S2FE2SR_f,	14	ZMO0094, ZMO0423, ZMO0425, ZMO0426, ZMO0427, ZMO1067, ZMO1146, ZMO1222, ZMO1278, ZMO1692, ZMO1915, ZMO1916, ZMO1917, ZMO1918,	full	Cofactor and Prosthetic Group Biosynthesis(15), Exchange(2), Transport, Inner Membrane(1), Transport, Outer Membrane Porin(1),		N
47	0.459636	0.663431	2	HSK_f, THRS_f,	2	ZMO1600, ZMO1891,	full	Threonine and Lysine Metabolism(2),		N
48	0.458713	0.529379	4	ADSK_f, BPNT_f, SADT2_f, SULRi_f,	6	ZMO0003, ZMO0004, ZMO0005, ZMO0008, ZMO0009, ZMO0734,	full	Cysteine Metabolism(4),		N
49	0.439452	0.469414	4	S2FE2SS2_f, S4FE4SR_f, S4FE4ST_f, SINK_4fe4s_f,	7	ZMO0422, ZMO0423, ZMO0425, ZMO0426, ZMO0427, ZMO0429, ZMO1067,	full	Cofactor and Prosthetic Group Biosynthesis(3), sink(1),		N
50	0.402983	0.352542	9	CDPMEK_f, DMATT_f, DMPPS_f, GRTT_f, IPDPS_f, DXPRIi_f, MECDPDH5_f, MECDPS_f, MEPCT_f,	6	ZMO0180, ZMO0855, ZMO0875, ZMO1128, ZMO1182, ZMO1851,	partial	Cofactor and Prosthetic Group Biosynthesis(9),		N			This module is the partial coupling of modules #17 and #51, with the additional linking reaction of IPDPS
51	0.34582	0.236377	8	EX_h2_e_f, EX_n2_e_r, FNOR_r, H2tex_r, H2tpp_r, N2tex_f, N2tpp_f, NIT1b_f,	3	ZMO1823, ZMO1824, ZMO1825,	full	Energy Metabolism(1), Exchange(2), Nitrogen Metabolism(1), Transport, Inner Membrane(2), Transport, Outer Membrane(1), Transport, Outer Membrane Porin(1),		N
52	0.332275	0.309372	5	CDPMEK_f, DXPRIi_f, MECDPDH5_f, MECDPS_f, MEPCT_f,	4	ZMO0180, ZMO1128, ZMO1182, ZMO1851,	full	Cofactor and Prosthetic Group Biosynthesis(5),		N
53	0.329475	0.318941	2	FADRx2_f, S2FE2SS_f,	8	ZMO0008, ZMO0009, ZMO0422, ZMO0423, ZMO0425, ZMO0426, ZMO0427, ZMO1067,	partial	Cofactor and Prosthetic Group Biosynthesis(2),		N			Partial coupling of two reactions
54	0.327982	0.349077	2	NTD5_f, TMDK1_f,	2	ZMO0552, ZMO0985,	full	Nucleotide Salvage Pathway(2),		N
55	0.29986	0.417477	2	FTHFCL_f, THFAT_f,	2	ZMO0215, ZMO1201,	full	Folate Metabolism(1), Folate metabolism(1),		N
56	0.293059	0.178112	3	PGCD_f, PSERT_f, PSP_L_f,	3	ZMO1137, ZMO1684, ZMO1685,	full	Glycine and Serine Metabolism(3),		N
57	0.2471	0.157154	6	ADEt2rpp_r, ADEtex_r, HPN1_f, HPN2_f, HPN3_f, EX_ade_e_f	3	ZMO0873, ZMO0874, ZMO0969	full	Cell Envelope Biosynthesis(3), Transport, Exchange		N
58	0.191569	0.204761	2	DCYTD_f, NTD3_f,	2	ZMO0864, ZMO0985,	full	Nucleotide Salvage Pathway(2),		N
59	0.190095	0.432609	2	FUM_f, ME1_f,	2	ZMO1307, ZMO1955,	full	Anaplerotic Reactions(1), Citric Acid Cycle(1),		N
60	0.11906	0.077403	11	ADCL_f, ADCS_f, AKP1_f, DHFS_f, DHNPA2r_f, DHPS2_f, EX_gcald_e_f, GCALDtex_f, GCALDtpp_f, GTPCI_f, HPPK2_f,	7	ZMO0113, ZMO0114, ZMO0582, ZMO0938, ZMO1006, ZMO1229, ZMO1277,	full	Cofactor and Prosthetic Group Biosynthesis(8), Exchange(1), Transport, Inner Membrane(1), Transport, Outer Membrane(1),		N
61	0.0710456	N/A	2	METOX1s_f, METSOXR1_f,	2	ZMO0998, ZMO1097,	full	Methionine Metabolism(2),		Infeasible
62	-0.0187359	-0.328833	3	GALUi_f, PGMT_r, SINK_udpg_f,	2	ZMO0442, ZMO1767,	full	Alternate Carbon Metabolism(1), Cell Envelope Biosynthesis(1), sink(1),		N
63	-0.139835	0.0688124	7	AMPMS2_f, DM_4CRSOL_f, ICYSDS_f, PMPK_f, THZPSN3_f, TMPPP_f, TYRL_f,	3	ZMO0172, ZMO0738, ZMO1834,	full	Cofactor and Prosthetic Group Biosynthesis(6), Exchange(1),		N
64	-0.278635	-0.493802	2	DADK_f, NTPP5_f,	2	ZMO0538, ZMO1095,	full	Nucleotide Salvage Pathway(2),		N
65	-0.334667	-0.623342	2	FBA_r, FBP_f,	2	ZMO0179, ZMO0482,	full	Glycolysis/Gluconeogenesis(2),		N
66	N/A	0.364925	2	UPPDC1_f, SINK_pppg9_f	0	ZMO1998	full	Cofactor Synthesis (1), sink(1),		Y	CPPPGO2_f	ZMO0951	Conditional coupling occurs as alternative reactions require molecular oxygen.
67	N/A	0.231641	2	TRDR_f, PAPSR_f	3	ZMO0007, ZMO1097, ZMO1142	full	Ferredoxin Redox Coupled (2)		Only Occurs in Anaerobic Condtion	TRDR_f, PAPSR_f	ZMO0007, ZMO1097, ZMO1142	Conditional coupling based on thioredoxin redox balancing. Alternative reactions require molecular oxygen.
68	N/A	N/A	3	EX_lys-L_e_f, LYSt3pp_f, LYStex_r,	1	ZMO1973,	full	Exchange(1), Threonine and Lysine Metabolism(1), Transport, Inner Membrane(1), Transport, Outer Membrane Porin(1),		N
69	N/A	N/A	5	ASNNpp_f, ASNtex_f, ASPtex_r, EX_asn-L_e_r, EX_asp-L_e_f,	1	ZMO1683,	full	Alanine and Aspartate Metabolism(1), Exchange(2), Transport, Outer Membrane Porin(2),		N
70	N/A	N/A	5	CGLYtex_r, EX_cgly_e_f, EX_gthrd_e_r, GTHRDHpp_f, GTHRDtex_f,	1	ZMO1388,	full	Cofactor and Prosthetic Group Biosynthesis(1), Exchange(2), Transport, Outer Membrane Porin(2),		N
71	N/A	N/A	5	CHLtex_r, EX_chol_e_f, EX_g3pc_e_r, G3PCtex_f, GPDDA1pp_f,	1	ZMO0170,	full	Exchange(2), Glycerophospholipid Metabolism(1), Transport, Outer Membrane Porin(2),		N
72	N/A	N/A	5	ETHAtex_r, EX_etha_e_f, EX_g3pe_e_r, G3PEtex_f, GPDDA2pp_f,	1	ZMO0170,	full	Exchange(2), Glycerophospholipid Metabolism(1), Transport, Outer Membrane Porin(2),		N
73	N/A	N/A	5	EX_g3ps_e_r, EX_ser-L_e_f, G3PStex_f, GPDDA3pp_f, SERtex_r,	1	ZMO0170,	full	Exchange(2), Glycerophospholipid Metabolism(1), Transport, Outer Membrane Porin(2),		N
74	N/A	N/A	5	EX_gal-bD_e_r, EX_gal_e_f, GALBDtex_f, GALM2pp_f, GALtex_r,	1	ZMO0889,	full	Alternate Carbon Metabolism(1), Exchange(2), Transport, Outer Membrane Porin(2),		N
75	N/A	N/A	5	EX_gdp_e_f, EX_gtp_e_r, GDPtex_r, GTPtex_f, NTP3pp_f,	1	ZMO0061,	full	Exchange(2), Nucleotide Salvage Pathway(1), Transport, Outer Membrane Porin(2),		N
76	N/A	N/A	4	CA2tex_f, CAt6pp_r, EX_ca2_e_r, SINK_ca2_f,	1	ZMO0866,	full	Exchange(1), Inorganic Ion Transport and Metabolism(1), Transport, Outer Membrane Porin(1), sink(1),		N
77	N/A	N/A	4	EX_k_e_r, Kt2pp_f, Ktex_f, SINK_k_f,	1	ZMO1209,	full	Exchange(1), Inorganic Ion Transport and Metabolism(1), Transport, Outer Membrane Porin(1), sink(1),		N
78	N/A	N/A	4	AGPAT_ZM_f, G3PD2_r, DASYN_ZM_f, G3PAT_ZM_f,	1	ZMO1905,	partial	Alternate Carbon Metabolism(1), Glycerophospholipid Metabolism(3),		N			This module is the partial coupling of module #128, with the additional reaction G3PD2.
79	N/A	N/A	3	ARGt3pp_f, ARGtex_r, EX_arg-L_e_f,	1	ZMO1973,	full	Exchange(1), Transport, Inner Membrane(1), Transport, Outer Membrane Porin(1),		N
80	N/A	N/A	3	CLPNS_ZM_f, GLYCtpp_f, SINK_clpn_ZM_f,	1	ZMO0314,	full	Glycerophospholipid Metabolism(1), Transport, Inner Membrane(1), sink(1),		N
81	N/A	N/A	3	EX_g3pg_e_r, G3PGtex_f, GPDDA4pp_f,	1	ZMO0170,	full	Exchange(1), Glycerophospholipid Metabolism(1), Transport, Outer Membrane Porin(1),		N
82	N/A	N/A	3	EX_g3pi_e_r, G3PItex_f, GPDDA5pp_f,	1	ZMO0170,	full	Exchange(1), Glycerophospholipid Metabolism(1), Transport, Outer Membrane Porin(1),		N
83	N/A	N/A	3	EX_gln-L_e_r, GLNtex_f, GLUNpp_f,	1	ZMO1683,	full	Exchange(1), Glutamate Metabolism(1), Transport, Outer Membrane Porin(1),		N
84	N/A	N/A	3	EX_minohp_e_r, MINOHPtexi_f, PHYTSpp_f,	1	ZMO0061,	full	Alternate Carbon Metabolism(1), Exchange(1), Transport, Outer Membrane(1),		N
85	N/A	N/A	3	EX_nmn_e_r, NMNPtpp_f, NMNtex_f,	1	ZMO1564,	full	Exchange(1), Transport, Inner Membrane(1), Transport, Outer Membrane Porin(1),		N
86	N/A	N/A	3	EX_sbt-D_e_f, GFORpp_f, SBTtex_r,	1	ZMO0689,	full	Exchange(1), Pentose Phosphate Pathway(1), Transport, Outer Membrane Porin(1),		N
87	N/A	N/A	3	EX_so4_e_r, SO4t2pp_f, SO4tex_f,	1	ZMO0546,	full	Exchange(1), Inorganic Ion Transport and Metabolism(1), Transport, Outer Membrane Porin(1),		N
88	N/A	N/A	3	FMNAT_f, RBFK_f, SINK_fad_f,	1	ZMO0322,	full	Cofactor and Prosthetic Group Biosynthesis(2), sink(1),		N
89	N/A	N/A	2	ACOATA_f, KAS14_f,	1	ZMO1278,	full	Membrane Lipid Metabolism(2),		N
90	N/A	N/A	2	AICART_f, IMPC_r,	1	ZMO0027,	full	Purine and Pyrimidine Biosynthesis(2),		N
91	N/A	N/A	2	CYSS_f, SERAT_f,	1	ZMO1730,	full	Cysteine Metabolism(2),		N
92	N/A	N/A	2	DGK1_f, NTPP1_f,	1	ZMO1095,	full	Nucleotide Salvage Pathway(2),		N
93	N/A	N/A	2	DTMPK_f, NDPK4_f,	1	ZMO0538,	full	Nucleotide Salvage Pathway(2),		N
94	N/A	N/A	2	EDA_f, EDD_f,	1	ZMO0997,	full	Pentose Phosphate Pathway(2),		N
95	N/A	N/A	2	ENO_f, PGM_r,	1	ZMO1608,	full	Glycolysis/Gluconeogenesis(2),		N
96	N/A	N/A	2	FRUtpp_f, HEX7_f,	1	ZMO1719,	full	Alternate Carbon Metabolism(1), Transport, Inner Membrane(1),		N
97	N/A	N/A	2	GAPD_f, PGK_r,	1	ZMO0178,	full	Glycolysis/Gluconeogenesis(2),		N
98	N/A	N/A	2	GDPDPK_f, PPGPPDP_f,	1	ZMO0086,	full	Cofactor and Prosthetic Group Biosynthesis(2),		N
99	N/A	N/A	2	GRXR_f, GTHOr_f,	1	ZMO1211,	full	Cofactor and Prosthetic Group Biosynthesis(1), Unassigned(1),		N
100	N/A	N/A	2	GTPHs_f, NTPP11_f,	1	ZMO0013,	full	Nucleotide Salvage Pathway(2),		N
101	N/A	N/A	2	MTHFC_f, MTHFD_f,	1	ZMO0914,	full	Folate Metabolism(2),		N
102	N/A	N/A	2	MTHFC_r, MTHFD_r,	1	ZMO0914,	full	Folate Metabolism(2),		N
103	N/A	N/A	2	NADK_f, SINK_nadp_f,	1	ZMO1329,	full	Cofactor and Prosthetic Group Biosynthesis(1), sink(1),		N
104	N/A	N/A	2	ORNDC_f, SINK_ptrc_f,	1	ZMO1020,	full	Arginine and Proline Metabolism(1), sink(1),		N
105	N/A	N/A	2	PGPP_ZM_f, PGSA_ZM_f,	1	ZMO0096,	full	Glycerophospholipid Metabolism(2),		N
106	N/A	N/A	2	PPA2_f, PPK2r_f,	1	ZMO0712,	full	Anaplerotic Reactions(1), Oxidative Phosphorylation(1),		N
107	N/A	N/A	2	PPND_f, TYRTA_r,	1	ZMO0420,	full	Tyrosine, Tryptophan, and Phenylalanine Metabolism(2),		N
108	N/A	N/A	2	PRPPS_f, RPI_r,	1	ZMO1200,	full	Histidine Metabolism(1), Pentose Phosphate Pathway(1),		N
109	N/A	N/A	2	PSD_ZM_f, SINK_pe_ZM_f,	1	ZMO1160,	full	Glycerophospholipid Metabolism(1), sink(1),		N
110	N/A	N/A	2	RPE_r, TKT2_r,	1	ZMO0018,	full	Pentose Phosphate Pathway(2),		N
111	N/A	N/A	2	SINK_UDCPDP_f, UDCPDPS_f,	1	ZMO1152,	full	Cofactor and Prosthetic Group Biosynthesis(1), sink(1),		N
112	N/A	N/A	2	SINK_dttp_f, TMDS_f,	1	ZMO1755,	full	Nucleotide Salvage Pathway(1), sink(1),		N
113	N/A	N/A	2	SINK_thmpp_f, TMPK_f,	1	ZMO1553,	full	Cofactor and Prosthetic Group Biosynthesis(1), sink(1),		N
114	N/A	N/A	2	SINK_val-L_f, VALTA_r,	1	ZMO0913,	full	Valine, Leucine, and Isoleucine Metabolism(1), sink(1),		N
115	N/A	N/A	2	TRPS2_f, TRPS3_f,	1	ZMO0584,	full	Tyrosine, Tryptophan, and Phenylalanine Metabolism(2),		N
116	N/A	N/A	4	4HBZtex_f, 4HBZtpp_f, EX_4hbz_e_f,	0		full	Cofactor and Prosthetic Group Biosynthesis(1), Exchange(1), Transport, Inner Membrane(1), Transport, Outer Membrane(1),		N
117	N/A	N/A	4	ACTNtex_f, ACTNtpp_f, EX_actn-S_e_f, PYRDC3_f,	0		full	Exchange(1), Pyruvate Metabolism(1), Transport, Inner Membrane(1), Transport, Outer Membrane(1),		N
118	N/A	N/A	4	ALCD2x_f, ETOHtex_f, ETOHtrpp_f, EX_etoh_e_r,	0		full	Exchange(1), Pyruvate Metabolism(1), Transport, Inner Membrane(1), Transport, Outer Membrane Porin(1),		N
119	N/A	N/A	4	ALCD2x_r, ETOHtex_r, ETOHtrpp_r, EX_etoh_e_f,	0		full	Exchange(1), Pyruvate Metabolism(1), Transport, Inner Membrane(1), Transport, Outer Membrane Porin(1),		N
120	N/A	N/A	4	CLt3_2pp_f, CLtex_f, EX_cl_e_r, SINK_cl_f,	0		full	Exchange(1), Inorganic Ion Transport and Metabolism(1), Transport, Outer Membrane Porin(1), sink(1),		N
121	N/A	N/A	4	EX_mg2_e_r, MG2t3_2pp_f, MG2tex_f, SINK_mg2_f,	0		full	Exchange(1), Inorganic Ion Transport and Metabolism(1), Transport, Outer Membrane Porin(1), sink(1),		N
122	N/A	N/A	4	EX_mobd_e_r, MOBDabcpp_f, MOBDtex_f, SINK_mobd_f,	0		full	Exchange(1), Inorganic Ion Transport and Metabolism(1), Transport, Outer Membrane Porin(1), sink(1),		N
123	N/A	N/A	4	EX_thm_e_r, THMt2pp_f, THMtex_f, TMK_f,	0		full	Cofactor and Prosthetic Group Biosynthesis(1), Exchange(1), Transport, Inner Membrane(1), Transport, Outer Membrane Porin(1),		N
124	N/A	N/A	3	3DHQtex_f, 3DHQtpp_f, EX_3dhq_e_f,	0		full	Exchange(1), Transport, Inner Membrane(1), Transport, Outer Membrane(1),		N
125	N/A	N/A	3	3DHSKtex_f, 3DHSKtpp_f, EX_3dhsk_e_f,	0		full	Exchange(1), Transport, Inner Membrane(1), Transport, Outer Membrane(1),		N
126	N/A	N/A	3	ACALDtex_f, ACALDtpp_f, EX_acald_e_r,	0		full	Exchange(1), Transport, Inner Membrane(1), Transport, Outer Membrane Porin(1),		N
127	N/A	N/A	3	ACALDtex_r, ACALDtpp_r, EX_acald_e_f,	0		full	Exchange(1), Transport, Inner Membrane(1), Transport, Outer Membrane Porin(1),		N
128	N/A	N/A	3	AGPAT_ZM_f, DASYN_ZM_f, G3PAT_ZM_f,	0		full	Glycerophospholipid Metabolism(3),		N
129	N/A	N/A	3	BTNt2pp_f, BTNtex_f, EX_btn_e_r,	0		full	Exchange(1), Transport, Inner Membrane(1), Transport, Outer Membrane Porin(1),		N
130	N/A	N/A	3	BTNt2pp_r, BTNtex_r, EX_btn_e_f,	0		full	Exchange(1), Transport, Inner Membrane(1), Transport, Outer Membrane Porin(1),		N
131	N/A	N/A	3	CO2tex_f, CO2tpp_f, EX_co2_e_r,	0		full	Exchange(1), Transport, Inner Membrane(1), Transport, Outer Membrane Porin(1),		N
132	N/A	N/A	3	CO2tex_r, CO2tpp_r, EX_co2_e_f,	0		full	Exchange(1), Transport, Inner Membrane(1), Transport, Outer Membrane Porin(1),		N
133	N/A	N/A	3	D-LACt2pp_f, D-LACtex_f, EX_lac-D_e_r,	0		full	Exchange(1), Transport, Inner Membrane(1), Transport, Outer Membrane Porin(1),		Y	LDH_D_f	ZMO0256 or ZMO1237	Conditional Coupling Occurs as Ubiquinol-10 dependent reaction (LDH_D2_Q10) becomes infeasible in Anaerobic Condition
134	N/A	N/A	3	D-LACt2pp_r, D-LACtex_r, EX_lac-D_e_f,	0		full	Exchange(1), Transport, Inner Membrane(1), Transport, Outer Membrane Porin(1),		Y	LDH_D_r	ZMO0256 or ZMO1237	Conditional Coupling Occurs as Ubiquinol-10 dependent reaction (LDH_D2_Q10) becomes infeasible in Anaerobic Condition
135	N/A	N/A	3	EX_fe3_e_f, FE3tex_r, FEROpp_f,	0		full	Exchange(1), Inorganic Ion Transport and Metabolism(1), Transport, Outer Membrane Porin(1),		Infeasible
136	N/A	N/A	3	EX_h2s_e_f, H2St1pp_f, H2Stex_r,	0		full	Exchange(1), Transport, Inner Membrane(1), Transport, Outer Membrane Porin(1),		N
137	N/A	N/A	3	EX_skm_e_f, SKMtex_f, SKMtpp_f,	0		full	Exchange(1), Transport, Inner Membrane(1), Transport, Outer Membrane(1),		N
138	N/A	N/A	3	EX_succ_e_f, SUCCt3pp_f, SUCCtex_r,	0		full	Exchange(1), Transport, Inner Membrane(1), Transport, Outer Membrane Porin(1),		N
139	N/A	N/A	2	ACtex_r, EX_ac_e_f,	0		full	Exchange(1), Transport, Outer Membrane Porin(1),		N
140	N/A	N/A	2	ASNS2_f, SINK_asn-L_f,	0		full	Alanine and Aspartate Metabolism(1), sink(1),		N
141	N/A	N/A	2	C190cSN_f, SINK_C190cACP_f,	0		full	Glycerophospholipid Metabolism(1), sink(1),		N
142	N/A	N/A	2	EX_fe2_e_r, FE2tex_f,	0		full	Exchange(1), Transport, Outer Membrane Porin(1),		Y	FE2abcpp_f		Conditional coupling occurs as alternative reactions require molecular oxygen.
143	N/A	N/A	2	EX_g15l_e_f, G15Ltex_r,	0		full	Exchange(1), Transport, Outer Membrane Porin(1),		N
144	N/A	N/A	2	EX_g15l_e_r, G15Ltex_f,	0		full	Exchange(1), Transport, Outer Membrane Porin(1),		N
145	N/A	N/A	2	EX_glcn_e_f, GLCNtex_r,	0		full	Exchange(1), Transport, Outer Membrane Porin(1),		N
146	N/A	N/A	2	EX_glcn_e_r, GLCNtex_f,	0		full	Exchange(1), Transport, Outer Membrane Porin(1),		N
147	N/A	N/A	2	EX_glu-L_e_f, GLUtex_r,	0		full	Exchange(1), Transport, Outer Membrane Porin(1),		N
148	N/A	N/A	2	EX_glyc3p_e_f, GLYC3Ptex_r,	0		full	Exchange(1), Transport, Outer Membrane Porin(1),		N
149	N/A	N/A	2	EX_glyc_e_f, GLYCtex_r,	0		full	Exchange(1), Transport, Outer Membrane Porin(1),		N
150	N/A	N/A	2	EX_h_e_f, Htex_r,	0		full	Exchange(1), Transport, Outer Membrane Porin(1),		N
151	N/A	N/A	2	EX_h_e_r, Htex_f,	0		full	Exchange(1), Transport, Outer Membrane Porin(1),		N
152	N/A	N/A	2	EX_inost_e_f, INSTtex_r,	0		full	Exchange(1), Transport, Outer Membrane Porin(1),		N
153	N/A	N/A	2	EX_nh4_e_f, NH4tex_r,	0		full	Exchange(1), Transport, Outer Membrane Porin(1),		N
154	N/A	N/A	2	EX_nh4_e_r, NH4tex_f,	0		full	Exchange(1), Transport, Outer Membrane Porin(1),		N
155	N/A	N/A	2	EX_o2_e_r, O2tex_f,	0		full	Exchange(1), Transport, Outer Membrane Porin(1),		Infeasible
156	N/A	N/A	2	EX_pi_e_f, PItex_r,	0		full	Exchange(1), Transport, Outer Membrane Porin(1),		N
157	N/A	N/A	2	EX_pi_e_r, PItex_f,	0		full	Exchange(1), Transport, Outer Membrane Porin(1),		N
158	N/A	N/A	2	GLCtpp_f, HEX1_f,	0		full	Glycolysis/Gluconeogenesis(1), Transport, Inner Membrane(1),		N
159	N/A	N/A	2	HPN6_f, SINK_thbhet_f,	1	ZMO0973	full	Cell Envelope Biosynthesis(1), sink(1),		N
160	N/A	N/A	2	SHC2_f, SINK_hopanol_f,	0		full	Cell Envelope Biosynthesis(1), sink(1),		N
161	N/A	N/A	2	FFSTex_f, EX_levan_e_f	1	ZMO0374	full	Exchange(1), Transport,		N
162	N/A	N/A	4	SHCHF_f, UPP3MT_f, SHCHD2_f, SINK_sheme_f	1	ZMO0006	full	Cofactor Bioynthesis(3), sink (1)		N
163	N/A	N/A	3	FUMtex_r, FUMt1pp_r, EX_fum_e_f	0		full	Exchange(1), Transport,		N
164	N/A	N/A	3	FUMtex_f, FUMt1pp_f, EX_fum_e_r	0		full	Exchange(1), Transport,		N
			Modules with average cofitness above the corresponding threshold.
			Modules with average cofitness below the corresponding threshold.
			These modules are considered as the same module for analysis purposes since they include the same genes.
	+		Suffix "_f" represents forward component and "_r" represents reverse component of the reaction.

## Sheet: Module Cofitness Thresholds
Module Cofitness Thresholds
No. of relevant mutants	Average cofitness threshold
2	0.659
3	0.507
4	0.425
5	0.391
6	0.363
7	0.341
8	0.327
9	0.314
10	0.305
11	0.297
12	0.287
13	0.282
14	0.276
Anaerobic Data Only Thresholds
No. of relevant mutants	Average cofitness threshold
2	0.883179
3	0.741312
4	0.634829
5	0.567844
6	0.521766
7	0.484323
8	0.458227
9	0.435969
10	0.417974
11	0.40081
12	0.386325
13	0.375055
14	0.365001

## Sheet: Summary of Gap-filled Reactions
Reaction ID	Reaction Name	Stoichiometry	Reason for inclusion	Carries Flux in FBA solution?	Bar-Seq Analysis?	MEGS Analysis?
ASNS2	asparagine synthetase	L-Aspartate + ATP + Ammonium --> AMP + L-Asparagine + H+ + Diphosphate	Asparagine synthesis must occur as organism is not auxotrophic.	x	ASNS2 is not coupled to other genes in the analysis. Module 140 consists of this reaction and the asparagine sink.	MEGS Experiments were not carried out for this reaction. Growth coulping could be achieved via knockout of asnA and asnB, and growth in a media not supplemented with asparagine, in E. coli based on manual inspection of the iJO1366 model.
C190cSN	19 carbon cyclopropane-ACP synthase	S-Adenosyl-L-methionine + cis-octadec-11-enoyl-[acyl-carrier protein] (n-C18:1) <=> 19 carbon cyclopropane-ACP + S-Adenosyl-L-homocysteine + H+	Cyclopropane has been observed in Z. mobilis membrane. [1]	x	C190cSN is not coupled to other genes in the analysis. Module 141 consists of this reaction and the C190cSN sink.	No coupling strategies were found. 19 carbon cyclopropane-ACP is not known to be in E. coli membrane.
DMMBLHX3	2-decaprenyl-3-methyl-6-methoxy-1,4-benzoquinol hydroxylase (anaerobic)	2-decaprenyl-3-methyl-6-methoxy- 1,4-benzoquinol + 2.0 ATP + 3.0 H2O + Nicotinamide adenine dinucleotide --> 2-decaprenyl-3-methyl-5-hydroxy-6-methoxy-1,4-benzoquinol + 2.0 ADP + 3.0 H+ + Nicotinamide adenine dinucleotide - reduced + 2 Phosphate	Ubiquinol-10 synthesis under anaerobic conditions	0	DPHBDC is a conditionally couppoled in the anaerobic condition to module 8, analysis of the top correlating genes did not identify any obvious experimental candidates. A recent study [2] implicated ZMO1924 and ZMO1925 as genes involved in all anaerobic hydroxylation steps. However, these genes correlate poorly with other genes in module 8.	E. coli utilizes ubiquinone-8, and therefore couping growth to ubiquinone-10 may not be successful. Additionally the iJO1366 model does not contain gene annotations for these anaerobic reactions.
DMPHHX3	2-decaprenyl-6-methoxyphenol hydroxylase (anaerobic)	2-decaprenyl-6-methoxyphenol + 2.0 ATP + 3.0 H2O + Nicotinamide adenine dinucleotide --> 2-decaprenyl-6-methoxy-1,4-benzoquinol + 2.0 ADP + 3.0 H+ + Nicotinamide adenine dinucleotide - reduced + 2 Phosphate	Ubiquinol-10 synthesis under anaerobic conditions	0	DPHBDC is a conditionally couppoled in the anaerobic condition to module 8, analysis of the top correlating genes did not identify any obvious experimental candidates. A recent study [2] implicated ZMO1924 and ZMO1925 as genes involved in all anaerobic hydroxylation steps. However, these genes correlate poorly with other genes in module 8.	E. coli utilizes ubiquinone-8, and therefore couping growth to ubiquinone-10 may not be successful. Additionally the iJO1366 model does not contain gene annotations for these anaerobic reactions.
DPHBDC	decaprenyl-hydroxybenzoate decarboxylase	3-decaprenyl-4-hydroxybenzoate + H+ --> 2-decaprenylphenol + CO2	Ubiquinol-10 synthesis	0	DPHBDC is a member of module 8, analysis of the top correlating genes did not identify any obvious experimental candidates.	E. coli utilizes ubiquinone-8, and therefore couping growth to ubiquinone-10 may not be successful. The iJO1366 model has two genes annotated as necessary for this reaction, if this is similair in Z. mobilis the likelihood of capturing both genes on a library plasmid is low.
DPHHX3	2-decaprenylphenol hydroxylase (anaerobic)	2-decaprenylphenol + 2.0 ATP + 3.0 H2O + Nicotinamide adenine dinucleotide --> 2-decaprenyl-6-hydroxyphenol + 2.0 ADP + 3.0 H+ + Nicotinamide adenine dinucleotide - reduced + 2.0 Phosphate	Ubiquinol-10 synthesis under anaerobic conditions	0	DPHBDC is a conditionally couppoled in the anaerobic condition to module 8, analysis of the top correlating genes did not identify any obvious experimental candidates. A recent study [2] implicated ZMO1924 and ZMO1925 as genes involved in all anaerobic hydroxylation steps. However, these genes correlate poorly with other genes in module 8.	E. coli utilizes ubiquinone-8, and therefore couping growth to ubiquinone-10 may not be successful. Additionally the iJO1366 model does not contain gene annotations for these anaerobic reactions.
PDX5PO2	pyridoxine 5'-phosphate oxidase (anaerboic)	Nicotinamide adenine dinucleotide + Pyridoxine 5'-phosphate --> H+ + Nicotinamide adenine dinucleotide - reduced + Pyridoxal 5'-phosphate	Pyridoxal 5'-phosphate synthesis for biomass under anaerobic conditions	x	PDX5PO2 is conditionally coupled in the anaerobic condition to Module 45. However, analysis of the module under conditional or full coupling conditions did not identify obvious experimental candidates.	No coupling strategies were found. PDX5PO2 lacks a GPR in the IJO1366 model.
PMDPHT	pyrimidine phosphatase	5-Amino-6-(5'-phosphoribitylamino)uracil + H2O --> 4-(1-D-Ribitylamino)-5-aminouracil + Phosphate	4-(1-D-Ribitylamino)-5-aminouracil biosynthesis for Flavin adenine dinucleotide synthesis	x	PMDPHT is a member of Module 21, analysis of the top correlating genes did not reveal an obvious target for futher pursuit.	No coupling strategies were found during our analysis as PMDPHT lacks a GPR in the iJO1366 model. The more recently published iML1515 model does have a GPR, and coupling strategies could potentiallly be developed based on this newer E. coli model.
THZPSN3	thiazole phosphate synthesis	atp_c + dhgly_c + dxyl5p_c + h_c + iscssh_c + nadph_c --> 4mpetz_c + amp_c + co2_c + 2.0 h2o_c + iscs_c + nadp_c + ppi_c	Synthesis of thiamin monophosphate from 2-Methyl-4-amino-5-hydroxymethylpyrimidine diphosphate requires 4mpetz production	~	THZPSN3 is a member of Module 63, analysis of the top correlating genes did not identify obvious experimental candidates.	While coupling strategies may be avaialable for this reaction. The iJO1366 model gpr includes 5 different genes, if this is the same in Z. mobilis the likelihood of capturing all necessary genes on a library plasmid is low.
TMK	thiamine kinase	ATP + Thiamin --> ADP + H+ + Thiamin monophosphate	Incorporation of Thiamin from media	~	TMK is not coupled to other genes in the analysis. Module 123 consists of this reaction and thiamin uptake.	No coupling strategies were found. Strategies involving uptake of a medium component become essential in all conditions, and therefore the cloning step in the current MEGS cycle can not be completed (i.e., the library would have to be present before the deletion of the E. coli TMK).
HPN3	Bacteriohopanetetrol Synthase	H+ + Nicotinamide adenine dinucleotide phosphate - reduced + Ribosylhopane --> Nicotinamide adenine dinucleotide phosphate + Tetrahydroxybacteriohopane	Hopanoids included in Z. moblis membrane. Reactions based on reaction scheme presented by Belin et al. (2018)	x	A member of module 57, discussed further in supplementary text. Highly correlating genes include mostly membrane assembly, or membrane associated protiens. HpnM does correlate as well, but it's function is not clear.	Not known to be in E. coli membrane
G5SADs	L-glutamate 5-semialdehyde dehydratase (spontaneous)	L-Glutamate 5-semialdehyde --> 1-Pyrroline-5-carboxylate + H2O + H+	Spontaneous Reaction	x	Spontaneous	Spontaneous
GTPHs	GTP amine hydrolysis (spontaneous)	GTP + H2O + H+ --> Ammonium + XTP	Spontaneous Reaction	0	Spontaneous	Spontaneous
METOX1s	methionine oxidation (spontaneous)	Hydrogen peroxide + L-Methionine --> H2O + L-Methionine Sulfoxide	Spontaneous Reaction	0	Spontaneous	Spontaneous
METOX2s	methionine oxidation 2 (spontaneous)	Hydrogen peroxide + L-Methionine --> H2O + L-methionine-R-sulfoxide	Spontaneous Reaction	0	Spontaneous	Spontaneous
OMCDC	2-Oxo-4-methyl-3-carboxypentanoate decarboxylation	3-Carboxy-4-methyl-2-oxopentanoate + H+ --> 4-Methyl-2-oxopentanoate + CO2	Spontaneous Reaction	x	Spontaneous	Spontaneous
DM_4CRSOL	Sink needed to allow p-Cresol to leave system	p-Cresol -->	p-Cresol is a dead end metabolite otherwise, preventing Tyrosine Lyase activity.	~	Synthetic Demand	Synthetic Demand
DM_AMOB	Sink needed to allow S-Adenosyl-4-methylthio-2-oxobutanoate to leave system	S-Adenosyl-4-methylthio-2-oxobutanoate -->	S-Adenosyl-4-methylthio-2-oxobutanoate is a dead end metabolite otherwise, preventing biotin synthesis	~	Synthetic Demand	Synthetic Demand
DM_dad__5	Sink needed to allow dad-5 to leave system	5'-Deoxyadenosine -->	5'-Deoxyadenosine is a dead end metaboltie otherwise, preventing lipoate and biotin synthesis, and tyrosine lyase activities.	~	Synthetic Demand	Synthetic Demand
				x	Carries flux
1	Moreau, Robert A., et al. "News & notes: the effect of ethanol and oxygen on the growth of Zymomonas mobilis and the levels of hopanoids and other membrane lipids." Current microbiology 35.2 (1997): 124-128.			~	Conditionally carries flux depending on inclusion of biotin and thiamin in the media
2	Pelosi, Ludovic, et al. "Ubiquinone Biosynthesis over the Entire O2 Range: Characterization of a Conserved O2-Independent Pathway." mBio 10.4 (2019): e01319-19.			0	Does not carry flux
