# Supplementary material for: Model-driven analysis of mutant fitness experiments improves genome-scale metabolic models of Zymomonas mobilis ZM4
Source: PLoS Comput Biol. 2020 Aug 17;16(8):e1008137. doi: 10.1371/journal.pcbi.1008137 (PMC7451989; doi:10.1371/journal.pcbi.1008137)
Supplement: S2 Appendix — (XLSX) [file pcbi.1008137.s005.xlsx]

## Sheet: Strain List
S2 Appendix
Strain List
Organism	Strain	Description	Source
Escherichia coli	Escherichia coli K-12 BW25113	Escherichia coli K-12 BW25113	E. coli Genetic Stock Center (Strain 7636)
	aspC::kan	BW25113 aspC::kan	Keio Collection
	tyrB::kan	BW25113 tyrB::kan	Keio Collection
	ilvE::kan	BW25113 ilvE::kan	Keio Collection
	hisB::kan	BW25113 hisB::kan	Keio Collection
	ubiC::kan	BW25113 ubiC::kan	Keio Collection
	pdxB::kan	BW25113 pdxB::kan	Keio Collection
	bioH::kan	BW25113 bioH::kan	Keio Collection
	frdA::kan	BW25113 frdA::kan	Keio Collection
	frdB::kan	BW25113 frdB::kan	Keio Collection
	frdC::kan	BW25113 frdC::kan	Keio Collection
	frdcD::kan	BW25113 frdD::kan	Keio Collection
	pabA::kan	BW25113 pabA::kan	Keio Collection
	pabB::kan	BW25113 pabB::kan	Keio Collection
	serC::kan	BW25113 serC::kan	Keio Collection
	ΔaspC	Derived from aspC::kan by pCP20 removal of kanR	This Study
	ΔaspC tyrB::kan	Derived from ΔaspC and tyrB::kan via P1 transduction	This Study
	ΔaspC ΔtyrB	Derived from ΔaspC tyrB::kan by pCP20 removal of kanR	This Study
	ΔapsC ΔtyrB ilvE::kan	Derived from ΔaspC ΔtyrB and ilvE::kan via P1 transduction	This Study
				Result of PCR Screening
Zymomonas mobilis	Zymomonas mobilis ZM4	Zymomonas mobilis ZM4	ATCC (ATCC 31821)
	ZMO0113::Tn5 Isolate 1	transposon mutant, kanR	Tn5 Collection; Skerker et al. 2013	True Transposon Mutant
	ZMO0113::Tn5 Isolate 2	transposon mutant, kanR	Tn5 Collection; Skerker et al. 2013	Heterozygous/Gene Duplication
	ZMO0114::Tn5	transposon mutant, kanR	Tn5 Collection; Skerker et al. 2013	True Transposon Mutant
	ZMO0172::Tn5	transposon mutant, kanR	Tn5 Collection; Skerker et al. 2013	True Transposon Mutant
	ZMO0420::Tn5	tyr transposon mutant, kanR	Tn5 Collection; Skerker et al. 2013
	ZMO0421::Tn5	his transposon mutant, kanR	Tn5 Collection; Skerker et al. 2013
	ZMO0563::Tn5	transposon mutant, kanR	Tn5 Collection; Skerker et al. 2013	Heterozygous/Gene Duplication
	ZMO0938::Tn5	transposon mutant, kanR	Tn5 Collection; Skerker et al. 2013	True Transposon Mutant
	ZMO0962::Tn5	transposon mutant, kanR	Tn5 Collection; Skerker et al. 2013	Heterozygous/Gene Duplication
	ZMO1178::Tn5	his transposon mutant, kanR	Tn5 Collection; Skerker et al. 2013
	ZMO1307::Tn5	transposon mutant, kanR	Tn5 Collection; Skerker et al. 2013	True Transposon Mutant
	ZMO1313::Tn5	transposon mutant, kanR	Tn5 Collection; Skerker et al. 2013
	ZMO1488::Tn5	transposon mutant, kanR	Tn5 Collection; Skerker et al. 2013	Heterozygous/Gene Duplication
	ZMO1494::Tn5	transposon mutant, kanR	Tn5 Collection; Skerker et al. 2013	Heterozygous/Gene Duplication
	ZMO1499::Tn5	his transposon mutant, kanR	Tn5 Collection; Skerker et al. 2013
	ZMO1500::Tn5	his transposon mutant, kanR	Tn5 Collection; Skerker et al. 2013
	ZMO1501::Tn5	his transposon mutant, kanR	Tn5 Collection; Skerker et al. 2013
	ZMO1502::Tn5	his transposon mutant, kanR	Tn5 Collection; Skerker et al. 2013
	ZMO1503::Tn5	his transposon mutant, kanR	Tn5 Collection; Skerker et al. 2013
	ZMO1518::Tn5	histidinol phosphatase transposon mutant, kanR	Tn5 Collection; Skerker et al. 2013
	ZMO1550::Tn5	his transposon mutant, kanR	Tn5 Collection; Skerker et al. 2013
	ZMO1551::Tn5	his transposon mutant, kanR	Tn5 Collection; Skerker et al. 2013
	ZMO1556::Tn5	transposon mutant, kanR	Tn5 Collection; Skerker et al. 2013	Mismapped Transposon
	ZMO1598::Tn5	transposon mutant, kanR	Tn5 Collection; Skerker et al. 2013	Heterozygous/Gene Duplication
	ZMO1661::Tn5	transposon mutant, kanR	Tn5 Collection; Skerker et al. 2013	Mismapped Transposon

## Sheet: Plasmid List
Plasmid List
Plasmid	Descritption	Source
pCP20	pCP20 plasmid for kan removal, catR	Datsenko KA, Wanner BL. 2000
pRL814	pBBR1 origin, lacI, sfGFP, spcR	Gift from Dr. Robert Landick - University of Wisconsin - Madison
pRL814_ZMO1503	pRL814 plasmid with ZMO1503 gene, spcR	this study
pRL814_ZMO1518	pRL814 plasmid with ZMO1518 gene, spcR	this study
pRL814_ZMO1503_ZMO1518	pRL814 plasmid with ZMO1503 and ZMO1518 genes, spcR	this study
pRL814_ZMO0421	pRL814 plasmid with ZMO0421 gene, spcR	this study
pRL814_ZMO0420	pRL814 plasmid with ZMO0420 gene, spcR	this study
pRL814_ZMO0421_ZMO0420	pRL814 plasmid with ZMO0421 and ZMO0420 genes, spcR	this study
pRL814_empty_vector	pRL814 plasmid with no insert, spcR	this study

## Sheet: Primer List
Primer List
Plasmid construction	Sequence
pRL814_forward2	GCTTGATATCGAATTCCTGCAGCCC
pRL814_reverse	ATGTATATCTCCTTCTTAAAGTTAAACTAATTC
pRL814_ZMO1503_for	TTTAAGAAGGAGATATACATATGAAAGCGCGGGTAGGCTA
pRL814_ZMO1503_rev	GCAGGAATTCGATATCAAGCTTACAAACTACCCTTTGTCGAAGG
pRL814_ZMO1518_for	TTTAAGAAGGAGATATACATATGTCCCGAAGCGCTTATGA
pRL814_ZMO1518_rev	GCAGGAATTCGATATCAAGCTTATAATTCCATGGCAGACAATG
pRL814_ZMO0421_for	TTTAAGAAGGAGATATACATATGACTGCTGCACCTGAACTTC
pRL814_ZMO0421_rev	GCAGGAATTCGATATCAAGCTTAGAGCGCCTGCCTAACCA
pRL814_ZMO0420_rev	GCAGGAATTCGATATCAAGCTTAAGGGCGAATATCGTGGTC
pRL814_ZMO0420_for	TTTAAGAAGGAGATATACATGTGACCGTCTTTAAGCATATTG
ZMO1503_RBS_dn	GACTAGCCTGTGTATAGGTGTTACAAACTACCCTTTGTCGAAGG
RBS_ZMO1518_up	CACCTATACACAGGCTAGTCAACAAATGTCCCGAAGCGCTTATGA
Plasmid insert confirmation
pRL814_conf_up	TGCCACCTGACGTCTAAGAA
pRL814_conf_dn	ACCGTTTTTATGCCGCTCTA

## Sheet: Media List
Media List
LB
LB Broth, Miller (ThermoFisher)
LB Agar
LB Agar, Miller (ThermoFisher)
MM
M9 minimal medium with glucose
D-Glucose	2 g/L
Sodium Phosphate Dibasic Anhydrous	6.8 g/L
Potassium Phosphate Monobasic	3 g/L
Sodium Chloride	0.5 g/L
Ammonium Chloride	1 g/L
Magnesium Sulfate	2 mM
Calcium Chloride	100 μM
pH	7
MM++
MM supplemented with aspartate, isoleucine, leucine, and valine
D-Glucose	2 g/L
Sodium Phosphate Dibasic Anhydrous	6.8 g/L
Potassium Phosphate Monobasic	3 g/L
Sodium Chloride	0.5 g/L
Ammonium Chloride	1 g/L
Magnesium Sulfate	2 mM
Calcium Chloride	100 μM
L-Aspartate	0.25 g/L
L-Isoleucine	0.15 g/L
L-Leucine	0.2 g/L
L-Valine	0.15 g/L
pH	7
ZRMG
Zymomonas rich medium with glucose
Yeast Extract	10 g/L
D-Glyucose	20 g/L
Potassium Phosphate Monobasic	2 g/L
pH	5.8
ZRMG Agar
Zymomonas rich medium with glucose agar plate
Yeast Extract	10 g/L
D-Glucose	20 g/L
Potassium Phosphate Monobasic	2 g/L
Agar	25 g/L
pH	5.8
ZRMG++ Agar - Zymomonas rich medium with glucose agar plate supplemented with histidine, tyrosine, and phenylalanine
Yeast Extract	10 g/L
D-Glucose	20 g/L
Potassium Phosphate Monobasic	2 g/L
Agar	25 g/L
L-Histidine	0.33 g/L
L-Tyrosine	0.33 g/L
L-Phenylalanine	0.33 g/L
pH	5.8
Note: This plate was used for culturing histidine pathway mutants.
ZMMG - Zymomonas minimal medium with glucose
Potassium Phosphate Monobasic	1 g/L
Potassium Phosphate Dibasic	1 g/L
Sodium Chloride	0.5 g/L
Ammonium Sulfate	1 g/L
D-Glucose	20 g/L
Magnesium Sulfate Heptahydrate	200 mg/L
Sodium Molybdate Dihydrate	25 mg/L
Calcium Chloride Dihydrate	10 mg/L
Iron (II) Sulfate Heptahydrate	25 mg/L
Calcium Pantothenate	1 mg/L
pH	6-6.4
ZMMG_0.25Fe - Reduced Iron concentration Zymomonas minimal medium with glucose
Potassium Phosphate Monobasic	1 g/L
Potassium Phosphate Dibasic	1 g/L
Sodium Chloride	0.5 g/L
Ammonium Sulfate	1 g/L
D-Glucose	20 g/L
Magnesium Sulfate Heptahydrate	200 mg/L
Sodium Molybdate Dihydrate	25 mg/L
Calcium Chloride Dihydrate	10 mg/L
Iron (II) Sulfate Heptahydrate	6.25 mg/L
Calcium Pantothenate	1 mg/L
pH	6-6.4
Note: This medium was only used in the Hungate tube growth experiments due to precipitation when using the original ZMMG recipe.
